# Supplementary material for: Prognostic Features of the Tumor Immune Microenvironment in Glioma and Their Clinical Applications: Analysis of Multiple Cohorts
Source: Front Immunol. 2022 May 23;13:853074. doi: 10.3389/fimmu.2022.853074 (PMC9168240; doi:10.3389/fimmu.2022.853074)
Supplement: Supplementary file 5 [file Table_1.xls]

## Sheet: Sheet1
Table S1. 175 immune microenvironment signatures were collected from diverse resources through an extensive literature search on the website.
Bindea G, et al(2013)_Bcells	MS4A1	TCL1A	MS4A1	TCL1A	HLA-DOB	PNOC	KIAA0125	CD19	CR2	IGHG1	FCRL2	BLK	IGHG1	COCH	OSBPL10	IGHA1	TNFRSF17	ABCB4	BLNK	GLDC	MEF2C	MEF2C	IGHM	FAM30A	SPIB	BCL11A	GNG7	IGKC	CD72	MICAL3	BCL11A	BACH2	IGL@	CCR9	QRSL1	DTNB	HLA-DQA1	SCN3A	QRSL1	SLC15A2
Bindea G, et al(2013)_Tcells	PRKCQ	CD3D	CD3G	CD28	LCK	TRAT1	PRKCQ	BCL11B	CD2	LCK	TRBC1	TRBC1	TRA@	ITM2A	SH2D1A	CD6	CD96	NCALD	GIMAP5	TRA@	CD3E	SKAP1	TRA@	TRA@
Bindea G, et al(2013)_Thelpercells	ICOS	LRBA	ITM2A	FAM111A	PHF10	NUP107	SEC24C	P1L4	BATF	ASF1A	FRYL	FUSIP1	TRA@	TRA@	RPA1	UBE2L3	ANP32B	DDX50	C13orf34	PPP2R5C	SLC25A12	ATF2	CD28	GOLGA8A
Bindea G, et al(2013)_Tcm	CDC14A	ATM	USP9Y	PCNX	ATM	FOXP1	KLF12	ST3GAL1	INPP4B	CASP8	MLL	PCM1	RP11-74E24.2	PHC3	NFATC3	LOC202134	TIMM8A	ATF7IP	REPS1	PSPC1	RPP38	HNRPH1	STX16	CYLD	SNRPN	TRAF3IP3	NEFL	POLR2J2	AQP3	CG030	PDXDC2	CLUAP1	DOCK9	CYorf15B	CREBZF	CEP68	TXK	SLC7A6	FYB	MAP3K1
Bindea G, et al(2013)_Tem	TRA@	PRKY	VIL2	GDPD5	CCR2	MEFV	C7orf54	FLI1	TBC1D5	DDX17	AKT3	EWSR1	TBCD	CCR2	NFATC4	LTK
Bindea G, et al(2013)_Th1cells	IFNG	LTA	APBB2	DOK5	IL12RB2	APBB2	APOD	ZBTB32	CD38	CSF2	CTLA4	CD70	DPP4	EGFL6	BST2	DUSP5	LRP8	IL22	DGKI	CCL4	DPP4	GGT1	LRRN3	SYNGR3	ATP9A	BTG3	CMAH	HBEGF	SGCB
Bindea G, et al(2013)_Th2cells	PMCH	AHI1	PTGIS	AHI1	CXCR6	EVI5	AHI1	IL26	MB	NEIL3	GSTA4	PHEX	SMAD2	CENPF	ANK1	ADCY1	AI582773	LAIR2	SNRPD1	CXCR6	MICAL2	DHFR	SMAD2	WDHD1	BIRC5	DHFR	SLC39A14	HELLS	LIMA1	CDC25C	CDC7	GATA3
Bindea G, et al(2013)_TFH	CHI3L2	CXCL13	MYO7A	CHGB	MYO7A	ICA1	HEY1	CDK5R1	ST8SIA1	PDCD1	BLR1	KIAA1324	PVALB	ICA1	TSHR	C18orf1	HEY1	TOX	BLR1	SLC7A10	SMAD1	POMT1	PASK	MKL2	PTPN13	PASK	KCNK5	C18orf1	ZNF764	MAF	MYO6	SIRPG	THADA	THADA	MAGEH1	B3GAT1	MAF	SH3TC1	HIST1H4K	STK39
Bindea G, et al(2013)_Th17cells	IL17A	IL17A	IL17RA	RORC
Bindea G, et al(2013)_TReg	FOXP3
Bindea G, et al(2013)_CD8Tcells	CD8B	CD8A	CD8B	PF4	PRR5	SF1	LIME1	DJB1	ARHGAP8	GZMM	SLC16A7	SFRS7	APBA2	C4orf15	LEPROTL1	ZFP36L2	GADD45A	ZFP36L2	MYST3	ZEB1	ZNF609	C12orf47	THUMPD1	VAMP2	ZNF91	ZNF22	TMC6	DJB1	FLT3LG	CDKN2AIP	TSC22D3	TBCC	RBM3	ABT1	C19orf6	CAMLG	PPP1R2	AES	KLF9	PRF1
Bindea G, et al(2013)_Tgd	TRD@	TARP	C1orf61	TRGV9	CD160	TARP	FEZ1
Bindea G, et al(2013)_Cytotoxiccells	KLRD1	KLRF1	GNLY	GNLY	CTSW	KLRB1	KLRD1	KLRK1	NKG7	GZMH	KLRD1	SIGIRR	ZBTB16	RUNX3	APOL3	RORA	APBA2	SIGIRR	WHDC1L1	DUSP2	GZMA
Bindea G, et al(2013)_NKcells	LOC643313	GAGE2	ZNF747	XCL1	XCL2	AF107846	SLC30A5	NM_014114	MCM3AP	TBXA2R	CDC5L	LOC730096	FUT5	FGF18	MRC2	RP5-886K2.1	SPN	PSMD4	PRX	FZR1	ZNF205	AL080130	ZNF528	MAPRE3	BCL2	NM_017616	ARL6IP2	SPN	FZR1	PDLIM4	NM_014274	LDB3	ADARB1	SMEK1	TCTN2	TIGL1	IGFBP5	ALDH1B1	NCR1	NCR1	NCR1
Bindea G, et al(2013)_NKCD56dimcells	KIR3DL2	KIR3DL2	SPON2	KIR2DL3	GZMB	KIR3DS1	KIR3DL1	FLJ20699	TMEPAI	KIR3DL2	IL21R	KIR3DL2	KIR3DL3	KIR2DS5	KIR2DS2	GTF3C1	KIR2DS1	EDG8
Bindea G, et al(2013)_NKCD56brightcells	DUSP4	RRAD	XCL1	PLA2G6	PLA2G6	NIBP	FOXJ1	DUSP4	PLA2G6	MADD	BG255923	MPPED1	MUC3B
Bindea G, et al(2013)_DC	CD209	CCL17	HSD11B1	CCL13	CCL22	PPFIBP2	NPR1
Bindea G, et al(2013)_iDC	CD1B	VASH1	F13A1	CD1E	MMP12	FABP4	CLEC10A	SYT17	MS4A6A	CTNS	GUCA1A	CARD9	CD1E	ABCG2	CD1A	PPARG	RAP1GAP	SLC7A8	GSTT1	NM_021941	FZD2	CSF1R	HS3ST2	CH25H	LMAN2L	SLC26A6	BLVRB	NUDT9	PREP	TM7SF4	TACSTD2	CD1C
Bindea G, et al(2013)_aDC	CCL1	EBI3	INDO	LAMP3	OAS3
Bindea G, et al(2013)_pDC	IL3RA
Bindea G, et al(2013)_Eosinophils	IL5RA	KCNH2	TKTL1	IL5RA	EMR1	KCNH2	CCR3	ACACB	THBS1	GALC	TKTL1	RNU2	CLC	THBS1	HIST1H1C	CYSLTR2	HRH4	RSE2	CAT	LRP5L	SYNJ1	SYNJ1	THBS4	GPR44	KBTBD11	HES1	ABHD2	TIPARP	SMPD3	MYO15B	TGIF1	RRP12	ACACB	IGSF2	HES1	RCOR3	EPN2	C9orf156	SIAH1	ACACB
Bindea G, et al(2013)_Macrophages	MARCO	CXCL5	SCG5	SULT1C2	SULT1C2	MSR1	CTSK	PTGDS	COLEC12	GPC4	MSR1	PCOLCE2	CHIT1	PTGDS	KAL1	CLEC5A	GPC4	ME1	DSE2B	CCL7	FN1	CD163	GM2A	SCARB2	BCAT1	BCAT1	RAI14	MSR1	COL8A2	CD163	APOE	CHI3L1	ATG7	CD84	FDX1	MS4A4A	SGMS1	EMP1	CYBB	CD68
Bindea G, et al(2013)_Mastcells	PRG2	CTSG	TPSAB1	SLC18A2	TPSAB1	MS4A2	CPA3	TPSB2	TPSAB1	NM_003293	TPSAB1	MS4A2	TPSAB1	GATA2	HDC	LOH11CR2A	SIGLEC6	ELA2	LOH11CR2A	CMA1	SIGLEC6	PGDS	MLPH	ADCYAP1	SIGLEC6	SLC24A3	CALB2	SLC24A3	KIT	TAL1	ABCC4	PPM1H	MAOB	HPGD	SCG2	PTGS1	CEACAM8	MPO	NR0B1	LOC339524
Bindea G, et al(2013)_Neutrophils	CSF3R	CYP4F3	VNN3	FPRL1	KCNJ15	MME	IL8RA	IL8RB	MME	FCGR3B	DYSF	KCNJ15	FCAR	FCAR	CEACAM3	FPRL1	HIST1H2BC	HPSE	FLJ11151	CREB5	S100A12	FCGR3B	TNFRSF10C	SLC22A4	KIAA0329	SLC25A37	BST1	FCAR	CEACAM3	CRISPLD2	TNFRSF10C	G0S2	SIGLEC5	CD93	MGAM	ALPL	FPR1	CD93	PDE4B	LILRB2
Bindea G, et al(2013)_SW480cancercells	KRT5	RBP1	TRIM29	DEFA5	BMP4	EEF1A2	VSNL1	ASPSCR1	IGF2	MFAP2	FGF3	S100A2	INHBB	JAG2	LOC89944	BAMBI	JAG2	BMP7	RPP25	RHOD	DHRS2	ITGB4	NTSR1	STRA6	SLC1A5	VSNL1	FKBP4	S100A3	TEAD4	KLK6	CCND1	SLC27A5	HOXA9	F12	LRFN4	NM_024609	SLC6A8	PCTK1	SLC6A8	KRT13
Bindea G, et al(2013)_Normalmucosa	TSPAN8	LGALS4	DCN	COL3A1	COL3A1	CEACAM5	TAGLN	KRT20	DCN	MYH11	FXYD3	ACTG2	MYLK	TPM1	CDH17	NFIB	MGP	SPARCL1	RGS5	MYH11	PPAP2B	COL3A1	IGFBP7	PPAP2B	CALD1	C1R	CALD1	AGR2	G11	HEPH	G11	GNG12	ADH1B	TPM1	CRIM1	FBLN1	IGFBP5	LAMA4	CAV1	WASL
Bindea G, et al(2013)_Bloodvessels	CDH5
Bindea G, et al(2013)_Lymphvessels	PDPN	VEGFC	FIGF
Wolf D et al(2014)_ER	PP14571	TSPAN1	DHRS2	RAMP1	VAV3	CLGN	CEACAM5	AGR2	SCGB1D2	ADCY1	RAI2	MRPS30	MAGED2	C10orf116	SLC27A2	CHAD	PTPRT	GALNT6	COX6C	CPB1	CRIP1	CYP2B7P1	CYP4B1	DACH1	DIO1	ABAT	DUSP4	AGTR1	EEF1A2	EGR3	ERBB4	ESR1	FBP1	KDM4B	TBC1D9	FMO5	PSD3	SEC14L2	KCNE4	FLRT3	SLC39A6	SPDEF	GATA3	HSPB8	GFRA1	AMPH	TOX3	GP2	GRIA2
Wolf D et al(2014)_Dev/Basal	CDH3	TANK	GPR64	PDZK1IP1	MSLN	CDKN2A	TUBB3	NDRG1	ST3GAL6	UBE2E3	OLFM4	SLC34A2	IGF2BP3	FUT9	NMU	PRSS21	MLLT11	KLK11	TMSB15A	CHI3L1	PSIP1	CHI3L2	FAM107A	WIF1	KLK8	PADI2	SLC6A14	SCRG1	COL2A1	COL9A3	CP	CRABP1	CRYAB	CSPG4	CST6	ROPN1B	DCX	DEFB1	COCH	DMD	DOCK3	DSC2	DSC3	DSG3	E2F5	ELAVL2	ELF5	EN1	EPHB3
Wolf D et al(2014)_Immune	IFI44	IFI44L	DDX58	IFI6	IFI27	IFIT2	IFIT1	IFIT3	CXCL10	MX1	OAS1	OAS2	OAS3	HERC5	SAMD9	HERC6	DDX60	RTP4	IFIH1	STAT1	TAP1	OASL	RSAD2	ISG15	STAT1?
Wolf D et al(2014)_Immune	CD96	CD52	SEMA4D	CXCL13	SP140	CCR7	CTSW	DOCK2	EVI2B	FCN1	KLRK1	FLI1	PLCL2	FYB	IPCEF1	PPP1R16B	CCDC69	STAP1	GPR18	ICOS	GPR171	GZMA	GZMB	GZMK	IGJ	IL2RB	IL2RG	IL7R	ITGA4	ITK	KLRB1	LCK	LGALS2	LRMP	LTB	SH2D1A	CXCL9	NCF4	GIMAP6	IL21R	TRAT1	PLAC8	UBASH3A	POU2AF1	RHOF	LAX1	BANK1	SIRPG	PRF1
Wolf D et al(2014)_Immune	IGSF6	LILRB2	BTN3A3	UBD	CXCL13	GNLY	CXCR6	CTSC	HCP5	PIM2	SP140	CCR7	CTSS	CYBB	FCN1	TFEC	SEL1L3	FYB	GBP1	LAMP3	ADAMDEC1	GPR18	ICOS	GPR171	GZMH	GZMB	GZMK	BIRC3	IFNG	IL2RG	IL15	IDO1	CXCL10	IRF1	ISG20	ITK	LAG3	LCK	LYN	CXCL9	NKG7	TRAT1	MGC29506	PLAC8	POU2AF1	CRTAM	SLAMF8	PSMB9	PTPN7
Wolf D et al(2014)_Histone	HIST1H1C	HIST1H2AE	HIST1H2BD	HIST1H2BG	HIST1H2BF	HIST1H2BE	HIST1H2BH	HIST1H2BI	HIST2H2BE	HIST1H3D	HIST1H4H	HIST1H2BK
Wolf D et al(2014)_ERBB2	STARD3	ERBB2	GRB7	PGAP3
Wolf D et al(2014)_Mixed	MYL9	IFITM3	FST	PROCR	IGF2BP3	PNMA2	PRKCDBP	CSPG4	DF5	EMP1	EMP3	ETV1	ACSL4	FBN2	FAM171A1	DKK1	FOXF2	AKR1B1	FLRT2	BIN1	PTRF	GPX1	ANPEP	GSTP1	ANXA1	IFI16	IFIT1	IGFBP6	IGFBP7	L1CAM	LDHB	LYN	MAP1B	MCAM	MSN	MT1E	NNMT	NOV	NT5E	SERPINE1	WBP5	MAGEC2	PLAT	PLTP	FXYD5	APBB1IP	LEPREL1	SRGN	ECHDC1
Wolf D et al(2014)_ECM/Dev/Immune	SPRY2	ABCA8	CDO1	SORBS1	CHL1	LYVE1	ADAMTS5	WIF1	CIDEA	CMA1	ADH1B	CNN1	COL17A1	AKR1C2	CFD	DPT	EDNRB	EGR3	ELN	MECOM	FABP4	FCER1A	FHL1	FIGF	FMO2	FOSB	GSPT2	BHMT2	DARC	PCOLCE2	GHR	GPC3	RBMS3	GI1	GPD1	ANK2	CXCL2	HLF	ACACB	HOXA5	HOXA7	HOXA9	HOXA10	HTR2B	LOC339524	APOD	IGF1	IL6	ITGA7
Wolf D et al(2014)_ECM	CDH11	CDH13	LRRC17	SPON1	POSTN	COL1A1	COL1A2	COL3A1	COL5A1	COL5A2	COL6A1	COL6A2	COL6A3	LRRC15	VCAN	PRUNE2	DPYSL3	EDNRA	FAP	FBN1	FGF5	NID2	FBXL7	FN1	ZFPM2	ANGPTL2	OLFML2B	GPR124	GAS1	DKK3	SRPX2	ITGA4	LOX	LUM	MMP2	MN1	P1L3	NID1	DDR2	OMD	NOX4	PCOLCE	DACT1	PDE1C	PDGFRA	PRRX1	ASPN	RCN3	SLIT3
Wolf D et al(2014)_Prilif	CDKN3	NDC80	RSEH2A	CENPA	SMC2	CENPE	RAD51AP1	PLK4	NMU	KIF2C	TMSB15A	UBE2C	CHEK1	ZWINT	OIP5	CRABP1	ECT2	EIF4EBP1	EZH2	FEN1	HSPA4L	TPX2	FOXM1	NCAPH	PRAME	PDSS1	KIF4A	RAD54B	ASPM	FBXO5	ATAD2	RACGAP1	GPSM2	DONSON	HMMR	BIRC5	KIF11	LMNB1	MAD2L1	MCM4	MCM5	MKI67	MMP1	MYBL1	MYBL2	NEK2	NUSAP1	GTSE1	GINS2
Miao Y, et al(2020)_CD4_naive	2022-09-09	CD2	CD3G	CD4	GIMAP6	GLG1	HMOX2	IL7R	ITK	LIMD2	LY9	A16	OBSCN	PACS1	PLCL1	RPL14	SNPH	TPP2	TRAF1	ZBTB40	CD40LG	ANKRD55	CA5B	CCR7	LRRN3	MSL3	NPAT	PHF1	RPLP2	RPS6	TMEM30B	TRAF3IP3	TRAT1	PIK3IP1	ANKRD12	MT1E	MAN1C1	PHF20L1	PRMT2	CREBZF	AAK1	ACAP1	ACBD4	APBB1	ARFRP1	ATXN7	BMS1	CABIN1	CASP8
Miao Y, et al(2020)_CD8_naive	MAN1C1	CRTAM	BLNK	CCR7	KERA	ZNF208	TREM1	CD8A	CD8B	GPR15	HTR1B	SMCP	NKTR	PSG11	SLC17A4	RRH	SMR3B	CA14	FXYD7	CCDC87	LIN28A	MOGAT2	TNKS2	GJB4	KRT1	CALY	COX4I1	LRRN3	KIAA1109	NGDN	NDUFA1	LEF1	CWF19L1	TPP2	APOBEC3B	CD248	LUZP4	CCR8	HAUS3	RFX2	AMBN	EEF1D	MYL1	NDUFA4	NDUFS5	OMG	SKI	SON	SHFM1
Miao Y, et al(2020)_Cytotoxic	KNG1	PSORS1C2	BLNK	SCN3A	TNFRSF10C	ITGAM	KLRK1	CD8A	GNLY	GZMH	PTGDR2	CD8B	GZMA	PRF1	TBX21	PRDM1	MPO	CD28	CTSW	GZMB	KLRB1	KLRD1	NKG7	KLRF1	RORA	RUNX3	SIGIRR	APOL3	DUSP2	WHDC1	ZBTB16
Miao Y, et al(2020)_Exhausted	ADGRG1	AFAP1L2	CCND2	CD38	CD8A	CD8B	CHST12	CTLA4	DFNB31	EOMES	FUT8	ITM2A	LAG3	MYO1E	NDFIP2	PARK7	PDCD1	SIRPG	SNX9	CD244	CXCL13	CXCR6	HLA-DRA	IFNG	B1	CCL3	VCAM1	HAVCR2	LYST	SARDH	GZMB	HLA-DMA	LINC00299	ITGAE	MYO7A	PRF1	RAB27A	CD63	ENTPD1	TNFRSF9	PHLDA1	TIGIT	SP47	WARS	CD27	RGS1	TNFRSF1B	CD27-AS1	ACP5
Miao Y, et al(2020)_Tr1	CCR4	CD5	CTLA4	HS3ST3B1	ICOS	IL10RA	IPCEF1	CD4	FOXP3	TNFRSF4	CD28	LAX1
Miao Y, et al(2020)_nTreg	FOXP3	STAT5A	DUSP4	CD4	CTLA4	TNFRSF9	IL10RA	IL2RA	CD5	SIT1	STAT5B	BANP	FASLG	LAIR2	STAM	UBE4A	VPS54	ZCCHC8
Miao Y, et al(2020)_iTreg	FOXP3	STAT5A	CCR8	CD5	HS3ST3B1	TTN	CTLA4	FASLG	ICOS	CCR3	GALNT8	NFATC3	SIT1	CD28	IL10RA	PPM1B	ATG2B	CCR4	ZFYVE9	IL2RA	SMAD2	SMAD4	KLRC2
Miao Y, et al(2020)_Th1	IFNG	IL2	MT1	SLAMF1	STAT1	EIF2B2	APBB2	CCL4	CTLA4	GGT1	LTA	SYNGR3	TACO1	CXCR6	TBX21	IL12RB1	STAT4	CHD1L	CHD4	CSTF1	LAG3	POLD2	PPM1G	SNRPC	THOP1	CDC123	FIBP	MDC1	TRIM28	GNLY	RUVBL2	NCAPD3	R3HDM1	TMEM39B	UBAP2	CUEDC2	COX10	PSMD3	PKMYT1	PTTG1	KIF20A	RNPS1	TTLL5	NUP205	ZBTB32	HTRA2	WRAP53	WDR18	BST2
Miao Y, et al(2020)_Th2	GZMK	IL4	GATA3	GSTA4	SLC25A44	CXCR6	RRAS2	GZMA	CDK2AP1	RGS9	IL5	IL13	MAD2L1	RRM2	BAG2	CEP55	NUP37	NPHP4	GPR15	SMAD2	RAD50	TMEM39B	UBAP2	THADA	RNF34	BIRC5	IL26	LAIR2	ADCY1	AHI1	AI582773	ANK1	CDC25C	CDC7	CENPF	DHFR	EVI5	HELLS	LIMA1	MB	MICAL2	NEIL3	PHEX	PTGIS	SLC39A14	SNRPD1	WDHD1
Miao Y, et al(2020)_Th17	IL1R1	RORC	CD4	IL21	IL17RA	IL1R2	STAT3	RORA	IL17A
Miao Y, et al(2020)_Tfh	CA8	CD2	CD3G	GZMM	ITK	KLRB1	LTA	MAP4K1	ST8SIA1	TRAC	TRAV9-2	TRIB2	UBASH3A	SIK1	FOSB	SH2D1A	IL21	BCL6	SLAMF1	PVRIG	CD40LG	CD69	ATHL1	BCL11B	CD247	CD27	CD3D	CD7	CHI3L2	CTLA4	CXCL13	CXCR5	DGKA	FAIM3	FZD3	GPR19	ICA1	ICOS	LAG3	LAT	LCK	LEF1	MAP9	PASK	PDCD1	PTPRCAP	RGS1	RPL3P7	SIRPG
Miao Y, et al(2020)_Central_memory	CORO7	ATM	GMEB2	SNRPN	ADSL	ITK	TFAP4	A16	LY9	CYLD	GIMAP4	PURA	DVL1	RPP38	LRIG2	IL7R	CDKN2AIP	APBB1	IPCEF1	CD247	CD40LG	TRADD	CD3E	TPR	ARID5B	UBASH3A	NCK1	SPTAN1	GPR171	CD5	KDM3A	TRAT1	INPP4B	MORC2	COL5A3	CBLL1	BMI1	SELL	NUP188	ABCD2	ELP3	USP39	SH2D1A	CA5B	2021-09-10	2021-09-09	AAK1	ACAP1	ADAT1
Miao Y, et al(2020)_Effector_memory	APBA3	CD160	CD2	CD8B	CDK10	CDKN2AIP	CHST12	COG4	CX3CR1	DHX16	EWSR1	GIMAP6	GPR171	GZMK	HMOX2	IKZF3	ITK	KLRD1	KLRG1	MAPKAPK5	MORC2	MRFAP1L1	PLCG1	PSMC5	RNF167	SBF1	SF3B2	SLAMF1	TBCD	USP47	ZFYVE9	ZNF549	CKLF	HBZ	CTBS	CDC42	FASLG	RABGGTA	CGRRF1	GOLGA1	PRKG2	RIC8A	SACM1L	TBCC	ZNF394	CCR9	CTLA4	GZMA	IFNG
Miao Y, et al(2020)_NKT	CASP5	DOLK	GMIP	PRR5L	SGCA	SLAMF1	TCOF1	TGFBR2	TP53TG5	PHKG1	AMBN	L1TD1	S100B	GEMIN7	BEST1	ARPC1A	RARA	GFOD1	CYP4A11	GSG1	IL17B	KLHL26	PMFBP1
Miao Y, et al(2020)_MAIT	CD8A	CD8B	CERK	FLT4	TBC1D31	DKK3	GPR171	NR1D1	SLAMF1	TC2N	LST1	ME1	CA2	KLRB1	SLC4A10	CD44	CXCR6	IL23R	COLQ	DPP4	ZBTB16	RORC	IL18RAP	CD40LG	JAML	TMIGD2	NCR3	LTK	CCR6	SESN1	TLE1	IFNGR1	ADAM12	DUSP1	ERN1	RUNX2	IL18R1	TSPAN15	CEBPD	P2RY14	IL12RB2	NRIP1	SPOCK2	IKZF2	RORA	CD160	B3GALT2	HPGD	MBOAT1
Miao Y, et al(2020)_DC	BLVRB	C1QA	C1QB	CSF1R	CXCR3	FGL2	GZMB	IL21R	KC5	KCNC3	KCTD5	LILRB4	LMAN2L	NFKB1	PLD2	PTCRA	PTGIR	SIGLEC1	SLAMF8	SLC15A3	SYT17	VAV2	CA8	CALY	CRTAM	CYP4F3	GATA3	ITIH4	PRR5L	ST8SIA1	TNFRSF10C	CCL13	CCL17	CCL18	CCL22	CD1B	CD1E	CD86	CLIC2	FPR3	MMP12	TREM2	PLA2G7	TMEM255A	1	ACHE	ALCAM	ALDH1A2	ALOX15
Miao Y, et al(2020)_Bcell	AFTPH	AHSP	ANXA3	CNOT1	HLA-DPB1	HLA-DQA1	LSM6	MEFV	MS4A1	NMUR1	PADI4	PYGM	STRN4	TRAF3	TCL6	BLK	WNT16	CD37	CD19	HRH4	CA1	COL19A1	GNG3	PLIN1	SGCA	CD79A	CD79B	ARHGAP17	BTK	CD53	CD72	CIITA	CRX	CXCR5	DCLRE1C	FCER2	HTR3A	IGLL1	KHDRBS2	KIAA0125	LY9	MBD4	MYBL2	P2RY14	POU2AF1	SP140	TCL1A	TCL1B	TLR7
Miao Y, et al(2020)_Monocyte	IL7R	APOC3	ADCY8	CLCA4	CPA2	DPP6	HSPB6	KNG1	KLRK1	GZMH	KLRB1	SGCA	CA1	TLR8	CYBB	IGSF6	KLRF1	CYP4F3	CLEC10A	FOLR2	LTBR	MAP3K2	NUP214	OSBPL11	RTN3	SERP1	TBK1	SOCS3	ASGR2	SH3BP2	RHOT1	HK3	IRAK3	CD33	MS4A6A	VCAN	1	AATK	ABCB7	ACAP2	ADIPOR1	AGFG1	AHK	AIF1	AKAP13	AKAP8	ANKS1A	ANXA1	AP1G1
Miao Y, et al(2020)_Macrophage	ARPC4	ATP6V0E1	BPI	C1QA	C1QB	CAMP	CHIT1	CLEC5A	CLIP1	CSF1R	CYBB	FGR	GGA1	GRB2	IFR1	IGSF6	IL17RA	LILRA2	MARCO	MMP8	MS4A6A	OTUD4	PSME1	RENBP	CD14	FCGR1A	TFRC	CCR5	CD163	CD86	CD80	CCL2	APOC1	CD300C	F13A1	FPR3	HAMP	IL1B	LILRB4	MSR1	SIGLEC1	VSIG4	SDS	FCER1G	HK3	SIGLEC7	TYROBP	MS4A4A	C3AR1
Miao Y, et al(2020)_NK	DJB14	IL18RAP	IL2RB	KIR2DL3	KIR3DL2	NCR1	NCR3	PSMD4	SPON2	XCL1	C1QB	CALY	CD37	CLEC10A	CRTAM	CSF2RB	CX3CR1	GZMB	IL7R	KNG1	MAN1C1	PRR5L	SYT17	CSF3	FGFBP2	GNLY	KLRF1	AKR1C3	PTGDS	PRSS23	CD160	KIR3DS1	CD244	CHRNE	FASLG	PTGDR	RGS9	TBX21	TKTL1	1	2021-09-07	AGK	ALG13	AMZ2	ANKRD11	ARPC5L	ASTE1	BAD	BRD2
Miao Y, et al(2020)_Neutrophil	IL18RAP	BMX	BTNL8	CASP5	CLC	CXCR1	CXCR2	FCGR3B	FPR2	HSPA6	MEFV	PADI4	S100A12	TREML2	TRPM6	SIGLEC5	CREB5	ALPL	AATK	CEACAM3	CSF2RB	CSF3R	FBXO38	MAK	PAK2	TOP1	UBXN2B	VNN3	BEST1	CA4	CAMKK2	CEACAM8	CLEC4E	CYP4F3	DHX34	ELL	FCAR	FFAR2	GCC1	HBB	HRH4	LILRA1	LILRA2	LILRB2	MED13L	MMP25	MTMR3	NFYA	NMI
Miao Y, et al(2020)_Gamma_delta	KLRG1	CYP4A11	CCR5	GZMH	ACD	CHST12	GZMA	GZMB	LAG3	NKG7	PRF1	PVRIG	TINF2	ZMAT5	C1orf61	GNLY	LCP2	PSTPIP1	PTPN4	RALY	TAB2	TDP1	DUSP2	KLRD1	TRDV3	ZNF442	GPR85	CD247	DCAF7	IKZF4	VANGL1	ZBTB16	1	ABCD2	ACTR8	AGGF1	AK2	AMZ2	ARMC1	ARPC2	ARPC5L	ARPP19	ASCC1	ASXL2	ATG5	ATP8B4	AURKA	BARD1	BUB1
Miao Y, et al(2020)_CD4_T	SELL	NT5E	ITK	TRMT2B	AAK1	CD4	GPR183	KLHL3	CCR4	ITIH4	DLEC1	ZAP70	PLXDC1	CD40LG	LAX1	TNFRSF4	GPR171	LY9	NCK2	PLCG1	ARHGAP15	ATXN7	CCR7	CD6	FOXP3	GP5	IPCEF1	POU6F1	PSD	RIC3	SSTR3	TRAF3IP3	UBP1	BAD	CD2	CD3G	CD5	CD28	CTLA4	GOLGA4	HMOX2	MGAT2	NFE2L2	PLCL1	PPP2CA	SON	SUPV3L1	TRAF1	TSPYL1
Miao Y, et al(2020)_CD8_T	CD27	CD8B	CLUAP1	CRTAM	FKTN	KLRG1	LY9	PLCG1	RING1	SF1	SIRPG	TSPAN32	ARHGEF1	EEF1D	PPP1R2	CTSW	FBXW4	ZNF611	GZMH	CD8A	TTN	CD7	CX3CR1	CD96	NELL2	UBQLN2	AAK1	CD3D	DSC1	GZMK	GZMM	LAIR2	NKRF	RNF113A	CCR7	PRMT2	IL16	MMP19	NFKB1	NPAT	PCNT	PFN2	PURA	MTRF1	CEPT1	MSL3	DIDO1	RBM34	CBY1
Newman A, et al(2015)_B.cells.ive	ABCB4	ADAM28	BACH2	BANK1	BCL7A	BEND5	BLK	BRAF	CD180	CD19	CD1C	CD22	CD37	CD69	CD72	CD79A	CD79B	CR2	CXCR5	EAF2	FAIM3	FCER2	FCGR2B	FCRL2	FRK	GPR18	GUSBP11	HHEX	HLA-DOB	IGHD	IGHM	IGKC	IGLL3P	IL4R	IRF8	KIAA0226L	LINC00921	LTB	LY86	MEP1A	MICAL3	MS4A1	NIPSP3B	NMBR	P2RX5	P2RY14	PNOC	PSG2	PTPRCAP
Newman A, et al(2015)_B.cells.memory	ADAM28	AIM2	ALOX5	BACH2	BANK1	BLK	CCR6	CD180	CD19	CD1C	CD22	CD27	CD37	CD69	CD72	CD79A	CD79B	CLCA3P	CR2	CXCR5	DENND5B	FAIM3	FAM65B	FCGR2B	FCRL2	FRK	GNG7	GPR18	GUSBP11	HHEX	HLA-DOB	IF10	IGHD	IGHM	IGKC	IGLL3P	IL7	IRF8	KIAA0226L	LTB	LY86	MBL2	MS4A1	NMBR	NPIPB15	P2RX5	PNOC	PTPRCAP	RALGPS2
Newman A, et al(2015)_Plasma.cells	ABCB9	AMPD1	ANGPT4	ATXN8OS	C11orf80	CCR10	CD27	CD38	CD79A	DENND5B	EAF2	FCRL2	GNG7	GPR25	GUSBP11	HIST1H2AE	HIST1H2BG	HLA-DOB	IGHD	IGHE	IGHM	IGKC	IGLL3P	KC3	KCNG2	LIME1	LOC100130100	MAN1A1	MANEA	MAST1	MROH7	MZB1	P2RX5	PAX7	PDK1	PNOC	RASGRP3	REN	RGS13	RPL3P7	SIK1	SPAG4	ST6GALC4	TGM5	TMEM156	TNFRSF17	UGT2B17	ZBP1	ZNF165
Newman A, et al(2015)_T.cells.CD8	BCL11B	CCL5	CD2	CD247	CD27	CD3D	CD3E	CD3G	CD6	CD69	CD7	CD8A	CD8B	CD96	CRTAM	CST7	CTSW	DPP4	DSC1	DUSP2	FAIM3	FLT3LG	GNLY	GPR171	GRAP2	GZMA	GZMB	GZMH	GZMK	GZMM	ICOS	IGKC	IL7R	ITK	KLRB1	KLRC3	KLRC4	KLRD1	KLRF1	KLRK1	LAG3	LCK	LEF1	LIME1	LTB	LY9	MAP4K1	MAP9	NCR3
Newman A, et al(2015)_T.cells.CD4.ive	ACAP1	ANKRD55	ATHL1	BCL11B	CCR7	CD2	CD247	CD27	CD3D	CD3G	CD40LG	CD7	CXorf57	DPP4	DSC1	EPHA1	FAIM3	FLJ13197	FLT3LG	GAL3ST4	GALR1	GPR1	GRAP2	GZMM	ICOS	IL7R	ITK	LAT	LCK	LEF1	LIME1	LTB	LY9	MAP4K1	MAP4K2	MAP9	RASGRP2	RPL3P7	SERGEF	SH2D1A	SIRPG	TCF7	TRAC	TRAT1	TRAV13-1	TRBC1	UBASH3A	VILL	WNT7A
Newman A, et al(2015)_T.cells.CD4.memory.resting	BCL11B	CCL5	CCR6	CD2	CD247	CD27	CD28	CD3D	CD3E	CD3G	CD4	CD40LG	CD6	CD69	CD7	CD96	CTLA4	CTSW	DGKA	DPP4	EPB41	ETS1	FAIM3	FBXL8	FLT3LG	GPR171	GPR25	GRAP2	GZMA	GZMK	GZMM	ICOS	IL7R	ITK	KLRB1	LCK	LEF1	LIME1	LTB	LY9	NKG7	PBXIP1	PTGER2	PTPRCAP	RASA3	RASGRP2	RCAN3	RPL10L	RPL3P7
Newman A, et al(2015)_T.cells.CD4.memory.activated	CCL20	CD2	CD247	CD28	CD3D	CD3G	CD40LG	CD6	CD7	CDC25A	CSF2	CTLA4	CXCL13	DPP4	GPR171	GPR19	GZMB	ICOS	IFNG	IL12RB2	IL17A	IL26	IL2RA	IL3	IL4	IL9	LAG3	LCK	LTA	NKG7	ORC1	PMCH	RRP9	SH2D1A	SKA1	TNFRSF4	TNIP3	TRAC	TRAT1	UBASH3A
Newman A, et al(2015)_T.cells.follicular.helper	ATHL1	BCL11B	CA8	CD2	CD247	CD27	CD3D	CD3G	CD40LG	CD69	CD7	CHI3L2	CTLA4	CXCL13	CXCR5	DGKA	FAIM3	FOSB	FZD3	GPR19	GZMM	ICA1	ICOS	IL21	ITK	KLRB1	LAG3	LAT	LCK	LEF1	LTA	MAP4K1	MAP9	PASK	PDCD1	PTPRCAP	PVRIG	RGS1	RPL3P7	SH2D1A	SIK1	SIRPG	SLC7A10	ST8SIA1	TCF7	TNFRSF4	TRAC	TRAT1	TRAV13-1
Newman A, et al(2015)_T.cells.regulatory..Tregs.	BARX2	BCL11B	CD2	CD247	CD27	CD28	CD3D	CD3E	CD3G	CD4	CD5	CD6	CD70	CD96	CEMP1	CLEC2D	CTLA4	DGKA	DPP4	EF5	FOXP3	FRMD8	GPR1	GPR171	GPR19	GZMM	HIC1	HMGB3P30	ICOS	IL2RA	IL2RB	ITK	KIRREL	LAIR2	LCK	LILRA4	LOC126987	LTB	MAP4K1	MBL2	NPAS1	NTN3	PCDHA5	PLCH2	PMCH	PTGIR	PTPRG	RCAN3	RYR1
Newman A, et al(2015)_T.cells.gamma.delta	BFSP1	BRSK2	CCL5	CCR5	CD160	CD2	CD244	CD247	CD300A	CD3D	CD3G	CD8A	CD8B	CDH12	COLQ	CST7	CXCR6	DUSP2	GFI1	GNLY	GPR171	GPR18	GYPE	GZMA	GZMB	GZMH	GZMK	GZMM	IL18RAP	IL2RB	KLRB1	KLRD1	KLRG1	KLRK1	KRT18P50	LAG3	LAT	LCK	LHCGR	LY9	MAGEA11	MAP4K1	PLEKHG3	PRF1	PTGDR	PVRIG	SCN9A	SH2D1A	SIRPG
Newman A, et al(2015)_NK.cells.resting	AZU1	BPI	CAMP	CCL5	CD160	CD2	CD244	CD247	CD7	CD96	CDHR1	CEACAM8	CST7	CTSW	DEFA4	ELANE	GFI1	GNLY	GZMA	GZMB	GZMH	GZMK	GZMM	IL12RB2	IL18R1	IL18RAP	IL2RB	KIR2DL1	KIR3DL2	KLRB1	KLRC3	KLRC4	KLRD1	KLRF1	KLRK1	LCK	MGAM	MS4A3	ALADL1	NKG7	NME8	PLEKHF1	PRF1	PRR5L	PTGDR	PTPRCAP	PVRIG	S1PR5	SH2D1A
Newman A, et al(2015)_NK.cells.activated	APOBEC3G	APOL6	CCL4	CCL5	CCND2	CD244	CD247	CD69	CD7	CD96	CDK6	CSF2	CST7	CTSW	DPP4	FASLG	GNLY	GPR171	GPR18	GRAP2	GZMA	GZMB	GZMH	GZMM	IFNG	IL12RB2	IL18R1	IL18RAP	IL2RB	KIR2DL1	KIR2DL4	KIR2DS4	KIR3DL2	KLRB1	KLRC3	KLRD1	KLRF1	KLRK1	LCK	LTA	LTB	ALADL1	NCR3	NKG7	OSM	PRF1	PRR5L	PTGDR	PTGER2
Newman A, et al(2015)_Monocytes	AIF1	APOBEC3A	AQP9	ASGR1	ASGR2	BST1	C5AR1	CCR2	CD1D	CD33	CD68	CDA	CFP	CHST15	CLEC4A	CLEC7A	CREB5	CSF3R	FAM198B	FCN1	FES	FOSB	FPR1	FZD2	HCK	HK3	HNMT	HPSE	IGSF6	LILRA2	LILRA3	LILRB2	LST1	MEFV	MNDA	MS4A6A	NCF2	NFE2	NLRP3	NOD2	P2RY13	PADI4	RSE2	RSE6	S100A12	SLC15A3	TLR2	TLR7	TLR8
Newman A, et al(2015)_Macrophages.M0	ACP5	ADAMDEC1	AQP9	BHLHE41	C5AR1	CCDC102B	CCL18	CCL22	CCL7	CD68	CHI3L1	COL8A2	CSF1	CXCL3	CXCL5	CYP27A1	DCSTAMP	FAM198B	GPC4	HK3	IGSF6	MARCO	MMP9	NCF2	PLA2G7	PPBP	QPCT	SLAMF8	SLC12A8	SLC15A3	TNFSF14	TREM2	VNN1
Newman A, et al(2015)_Macrophages.M1	ACHE	ADAMDEC1	APOBEC3A	APOL3	APOL6	AQP9	ARRB1	CCL19	CCL5	CCL8	CCR7	CD38	CD40	CHI3L1	CLIC2	CXCL10	CXCL11	CXCL13	CXCL9	CYP27B1	DHX58	EBI3	GGT5	HESX1	IDO1	IFI44L	IL2RA	KIAA0754	KYNU	LAG3	LAMP3	LILRA3	LILRB2	NOD2	PLA1A	PTGIR	RASSF4	RSAD2	SIGLEC1	SLAMF1	SLC15A3	SLC2A6	SOCS1	TLR7	TLR8	TNFAIP6	TNIP3	TRPM4
Newman A, et al(2015)_Macrophages.M2	ADAMDEC1	AIF1	ALOX15	CCL13	CCL14	CCL18	CCL23	CCL8	CD209	CD4	CD68	CFP	CHI3L1	CLEC10A	CLEC4A	CLIC2	CRYBB1	EBI3	FAM198B	FES	FRMD4A	FZD2	GGT5	GSTT1	HRH1	HTR2B	MS4A6A	NME8	NPL	P2RY13	PDCD1LG2	RENBP	SIGLEC1	SLC15A3	TLR8	TREM2	WNT5B
Newman A, et al(2015)_Dendritic.cells.resting	ACP5	AIF1	ALOX15	C1orf54	CCDC102B	CCL13	CCL17	CCL18	CCL22	CD1A	CD1B	CD1C	CD1E	CD209	CD33	CD68	CLEC10A	CLEC4A	CLEC7A	CLIC2	DHRS11	EGR2	FAM198B	FCER1A	FCER2	FLVCR2	FPR3	FZD2	HLA-DQA1	IGSF6	MMP12	NCF2	PLA2G7	PPFIBP1	RSE6	SCN9A	SLAMF8	SLC15A3	TMEM255A	TREM2
Newman A, et al(2015)_Dendritic.cells.activated	ARHGAP22	BIRC3	CCL1	CCL13	CCL17	CCL18	CCL19	CCL20	CCL22	CCL5	CCL8	CCR7	CD1B	CD1E	CD80	CD86	CHST7	CLIC2	CXCL10	CXCL11	CYP27A1	DHX58	EBI3	ETV3	FPR3	HESX1	HTR2B	IDO1	IFI44L	IL12B	IL2RA	KYNU	LAMP3	MAP3K13	MMP12	MSC	NR4A3	PDCD1LG2	PLA1A	PLA2G7	PTGIR	RASSF4	RSAD2	SIGLEC1	SLC15A3	SLC2A6	SLCO5A1	ST3GAL6	TMEM255A
Newman A, et al(2015)_Mast.cells.resting	ADAMTS3	ADRB2	ATP8B4	BMP2K	BPI	C3AR1	CD33	CEACAM8	CLC	CMA1	CPA3	CRISP3	CTSG	FAM124B	FAM174B	FCER1A	GFI1	HDC	HPGDS	IL18R1	LTC4S	MS4A2	MS4A3	MYB	NOX3	NTRK1	P2RX1	P2RY14	PAQR5	PRG2	RAB27B	RGS13	2021-09-08	SLC12A8	ST8SIA1	STAP1	STXBP6	TPSAB1
Newman A, et al(2015)_Mast.cells.activated	ATP8B4	BPI	CCL1	CCL20	CCL4	CD33	CLC	CMA1	CPA3	CSF2	CTSG	CXCL3	FCER1A	GZMB	HDC	HOXA1	HPGDS	IL18R1	IL1A	IL1B	IL1RL1	IL3	IL5	LINC00597	2021-03-03	MS4A2	MS4A3	MYB	NOX3	NTRK1	P2RX1	PRG2	RAB27B	RGS13	SLC12A8	STXBP6	TEC	TPSAB1
Newman A, et al(2015)_Eosinophils	ALOX15	BANK1	BCL2A1	BPI	C3AR1	C5AR2	CD244	CLC	DACH1	DAPK2	DEPDC5	DPEP2	EMR1	EMR2	EMR3	EPN2	FFAR2	GIPR	GPR183	GPR65	GPR97	IL18R1	IL18RAP	IL1RL1	IL5RA	LRMP	MAK	MGAM	MS4A3	MXD1	NCF2	P2RY10	P2RY13	P2RY14	P2RY2	PADI4	PDE6C	PKD2L2	PLEKHG3	REPS2	RGS1	RGS13	RSE2	RRP12	SAMSN1	SMPD3	SMPDL3B	ST3GAL6	TREML2
Newman A, et al(2015)_Neutrophils	AIF1	APOBEC3A	AQP9	BTNL8	C5AR1	CAMP	CASP5	CCR3	CDA	CEACAM3	CFP	CHI3L1	CHST15	CLC	CREB5	CSF3R	CXCR1	CXCR2	DPEP2	EMR2	EMR3	FAM212B	FCGR3B	FFAR2	FPR1	FPR2	GPR97	HAL	HSPA6	IGSF6	IL18RAP	LILRA2	LILRB2	LST1	MAK	MEFV	MGAM	MMP25	MNDA	MXD1	NCF2	NFE2	P2RY13	P2RY14	PADI4	PGLYRP1	PLEKHG3	QPCT	REPS2
Bagaev A, et al(2021)_MHCI	HLA-A	HLA-B	HLA-C	B2M	TAP1	TAP2	NLRC5	TAPBP
Bagaev A, et al(2021)_MHCII	HLA-DRA	HLA-DRB1	HLA-DMA	HLA-DPA1	HLA-DPB1	HLA-DMB	HLA-DQB1	HLA-DQA1	CIITA
Bagaev A, et al(2021)_Coactivation_molecules	CD28	CD40	TNFRSF4	ICOS	TNFRSF9	CD27	CD80	CD86	CD40LG	CD83	TNFSF4	ICOSLG	TNFSF9	CD70
Bagaev A, et al(2021)_Effector_cells	IFNG	GZMA	GZMB	PRF1	GZMK	ZAP70	GNLY	FASLG	TBX21	EOMES	CD8A	CD8B
Bagaev A, et al(2021)_T_cell_traffic	CXCL9	CXCL10	CXCL11	CX3CL1	CCL3	CCL4	CX3CR1	CCL5	CXCR3
Bagaev A, et al(2021)_NK_cells	NKG7	CD160	CD244	NCR1	KLRC2	KLRK1	CD226	GZMH	GNLY	IFNG	KIR2DL4	EOMES	GZMB	FGFBP2	KLRF1	SH2D1B	NCR3
Bagaev A, et al(2021)_T_cells	TBX21	ITK	CD3D	CD3E	CD3G	TRAC	TRBC1	TRBC2	CD28	CD5	TRAT1
Bagaev A, et al(2021)_B_cells	CD19	MS4A1	TNFRSF13C	CR2	TNFRSF17	TNFRSF13B	CD22	CD79A	CD79B	BLK	FCRL5	PAX5	STAP1
Bagaev A, et al(2021)_M1_sigtures	NOS2	TNF	IL1B	SOCS3	CMKLR1	IRF5	IL12A	IL12B	IL23A
Bagaev A, et al(2021)_Th1_sigture	IFNG	IL2	CD40LG	IL21	TBX21	STAT4	IL12RB2
Bagaev A, et al(2021)_Antitumor_cytokines	TNF	IFNB1	IF2	CCL3	TNFSF10	IL21
Bagaev A, et al(2021)_Checkpoint_inhibition	PDCD1	CD274	CTLA4	LAG3	PDCD1LG2	BTLA	HAVCR2	TIGIT	VSIR
Bagaev A, et al(2021)_Treg	FOXP3	CTLA4	IL10	TNFRSF18	CCR8	IKZF4	IKZF2
Bagaev A, et al(2021)_T_reg_traffic	CCL17	CCL22	CCL1	CCL28	CCR4	CCR8	CCR10
Bagaev A, et al(2021)_Neutrophil_sigture	MPO	ELANE	PRTN3	CTSG	CXCR1	CXCR2	FCGR3B	CD177	FFAR2	PGLYRP1
Bagaev A, et al(2021)_Granulocyte_traffic	CXCL8	CXCL1	CXCL2	CXCL5	CCL11	KITLG	CXCR1	CXCR2	CCR3
Bagaev A, et al(2021)_MDSC	IDO1	ARG1	IL10	CYBB	PTGS2	IL4I1	IL6
Bagaev A, et al(2021)_MDSC_traffic	CSF2	CSF3	CXCL12	CCL26	IL6	CXCL8	CXCL5	CSF1R	CSF2RA	CSF3R	CXCR4	IL6R	CXCR2	CCL15	CSF1
Bagaev A, et al(2021)_Macrophages	IL10	MRC1	MSR1	CD163	CSF1R	IL4I1	SIGLEC1	CD68
Bagaev A, et al(2021)_Macrophage_DC_traffic	CCL2	CCL7	CCL8	XCL1	CCR2	XCR1	CSF1R	CSF1
Bagaev A, et al(2021)_Th2_sigture	IL4	IL5	IL13	IL10	CCR4
Bagaev A, et al(2021)_Protumor_cytokines	IL10	TGFB1	TGFB2	TGFB3	IL22	MIF	IL6
Bagaev A, et al(2021)_CAF	COL1A1	COL1A2	COL5A1	ACTA2	FGF2	FAP	LRP1	CD248	COL6A1	COL6A2	COL6A3	CXCL12	FBLN1	LUM	MFAP5	MMP3	MMP2	PDGFRB	PDGFRA
Bagaev A, et al(2021)_Matrix	FN1	COL1A1	COL1A2	COL4A1	COL3A1	VTN	LGALS7	LGALS9	LAMA3	LAMB3	LAMC2	TNC	ELN	COL5A1	COL11A1
Bagaev A, et al(2021)_Matrix_remodeling	CA9	MMP9	MMP2	MMP1	MMP3	MMP12	MMP7	MMP11	PLOD2	ADAMTS4	ADAMTS5	LOX
Bagaev A, et al(2021)_Angiogenesis	VEGFA	VEGFB	VEGFC	PDGFC	CXCL8	CXCR2	FLT1	PGF	CXCL5	KDR	ANGPT1	ANGPT2	TEK	VWF	CDH5
Bagaev A, et al(2021)_Endothelium	NOS3	KDR	FLT1	VCAM1	VWF	CDH5	MMRN1	ENG	CLEC14A	MMRN2
Bagaev A, et al(2021)_Proliferation_rate	MKI67	ESCO2	CETN3	CDK2	CCND1	CCNE1	AURKA	AURKB	E2F1	MYBL2	BUB1	PLK1	CCNB1	MCM2	MCM6
Bagaev A, et al(2021)_EMT_sigture	SI1	SI2	TWIST1	TWIST2	ZEB1	ZEB2	CDH2
Zhang X, et al(2019)_Activated neural stem cell	FBXO2	THBS4	GFAP	CSF3	ID3	FXYD1
Zhang X, et al(2019)_Astrocyte	SLC39A12	LFNG	CLDN10	SLC6A1	SLC6A11	EDNRB	DCLK1	AQP4	NTSR2	GJB6	ID4	FJX1	DDHD1	SDC4	TRIL	SLC27A1	NKAIN4	EVA1A	SLC7A10	S1PR1	HTRA1	SLC7A11	ENTPD2	GPLD1	ATP13A4	FUT9	BCAN	PAQR7	AGT	ATP1B2	GRIA2	FGFR3	PLCD4	PLA2G7	ACSL3	TRIM9	TLCD1	MFGE8	GPR37L1	SOX9	ACSL6	SLC4A4	FZD2	VEGFA
Zhang X, et al(2019)_Basket cell	ETV6	HAPLN4	TAC1	SLIT2	NXPH2	IQGAP2	NOG	NEFH	MOXD1	EIF5A2	PRSS23	COX6A2	ST6GALNAC5	HADHB	KCNJ9	SLIT3	ESRRG	FAM43A	SYT2	VAMP1	CARTPT	MITF
Zhang X, et al(2019)_Bergmann glial cell	EDNRB	USP6NL	PREX1	PAQR8	FBXL7	GREB1L	PC	AQP4	LUZP2	SHROOM3	SH3PXD2B	PREX2	PLCE1	RGMA	STK32A	ARHGEF26	MEGF10	PDZRN3	GPM6B	GRID2	NHSL1	SFXN5	TCF7L1	EMID1	MCC	VCAN	MEIS1	TNC	PAX3	SLC4A4	FGFR1	PLA2G7	ALDH1L1	SLC1A3	EPS15	GSAP	RFX4	NWD1	SPARCL1	GLI3	BMPR1B	PDE3A	LRIG1	NPAS3	SNED1	GLI2	COL23A1
Zhang X, et al(2019)_Cajal-Retzius cell	DACH1	SLC2A13	FMN1	CDH4	TP73	ROBO2	NRG1	DYNC1I1	CDYL	PLEKHA7	SLC22A15	TMEM163	CLSTN2	CACNA2D1	TMEM200A	CNTNAP2	MAML3	THSD7B	NDNF	UTRN	BBX	CCDC148	RBMS1	PDZD2	DSCAML1	FNDC3B	POU6F2	FRMD4B	EPHA3	EBF3	KCNC2	SMAD1	GPC1	CACNA2D2	GFRA1	AATF	RELN	B3GALT1	BIN1	DIABLO	KCNH7	CEP112	COBLL1	MSI2	FAT3	ANGPT1
Zhang X, et al(2019)_CCK basket cell	JAM2	COL15A1	LDB2	PNOC	SLC25A29	EGLN3	EPS8	IL4R	CRYAB	SNTB1	CXCL14	PDE1B	LARP1B	CADPS2	USP53	TAC3	CNR1	RAMP1	SP8	UNK	CCND3	MXD1	FAM163A	SH3BP4	KCNF1
Zhang X, et al(2019)_Chandelier cell	GPR12	NANP	RAMP3	THBS1	CPNE5	RASGRP1	FGF13	DUSP14	GDF10	ERRFI1	UNC5B	HS3ST4	HAPLN1	FAM163B	TRPS1	VCAN	MCTP2	TGFB3	PYGM	PELI1	PDE3A	KRT12	NECAB2	PTHLH	L2HGDH	PDLIM3	IER2	IBSP
Zhang X, et al(2019)_Dorsal otocyst	WNT7A	WNT7B	FST	BMP4	EMX2	DLX5	OC90	GATA2	WNT2B	FGFR3	GBX2	INHBA
Zhang X, et al(2019)_Early intermediate precursor cell	SOX11
Zhang X, et al(2019)_Early neuroblast	HES5	SIX1	FGF10	FGF3	NEUROG1	NOTCH1	FGF8	ACVR2A
Zhang X, et al(2019)_Endothelial cell	FLT1	CYYR1	SLC7A1	ERG	CD93	PLTP	SLC9A3R2	APCDD1	ITM2A	FOXQ1	ITGA1	RHOJ	SOX17	PODXL	TM4SF1	ZNF366	SLCO2B1	PALMD	RASGRP3	CCDC141	HSPB1	CXCL12	EGFL7	FZD6	CLDN5	KLF2	EPAS1	TEK	WFDC1	ENG	PGLYRP1	RBPMS	LY75-CD302	LAMA4	KITLG	CA4	FLI1	SRGN	ESAM	NOS3	MECOM	EMCN	ETS1	RASSF9	SLC7A5	SEMA3C	ST3GAL6	IGFBP7	RAMP2
Zhang X, et al(2019)_Ependymal cell	EFHB	ENKUR	ARMC3	S100B	KIF6	SPEF2	DNAH11	ACTA2	ADAMTS20	IQCK	DNAH3	AK7	VWA3A	CLU	DNAH6	DNAH12	LRGUK	NEK11	TMEM212	TMEM232	MIA-RAB4B	MIA	TTLL8	RARRES2	CCDC60	SPAG17	RGS22	TM4SF1	HYDIN	DNAH5	SPATA17	DNAH10	CCDC170	FHAD1	ZBBX	AK9	TTC21A	CCDC146	KIAA2012	KIF9	FOXJ1	SOX9	CCDC153	SPAG16	TTC29	DAW1
Zhang X, et al(2019)_Immature olfactory sensory neuron	GNG8	GAP43
Zhang X, et al(2019)_Interneuron-selective cell	RASD2	OSTF1	CHRNA4	DOK7	LRRC3B	UNC5A	NR2E1	ST3GAL1	SEMA5B	BCAR3	TPBG	WSCD2	KCNH3	NPY2R	CPOX	DLGAP3	SLC12A4	EGFR	RPRM	RGS16	CELSR3
Zhang X, et al(2019)_Late activated neural stem cell	TOP2A	CENPF	HMGB2
Zhang X, et al(2019)_Late neuroblast	EYA2	ISL1	JAG2	NEUROG2	NEUROD1	FZD10
Zhang X, et al(2019)_Long-projecting GABAergic cell	CHODL	SLC7A3	PREX1	BACE2	ARL4A	ARHGDIG	SLC5A5	CTXN2	ADAMTS16	POU3F2	SST	EGFL7	NDST4	PNMA3	SC5D	NDRG1	DPY19L1	GABRG1	KCNMB4	PTPRU	FNDC1	HEY1	NOS1	COL11A1	GPR88	RBP1	PTN	SLC5A7	WNT2	C14orf132	SFRP1	NPTX1	GABRA2	TSPAN17	S100A10	RASGEF1B	CARHSP1	OXTR	ARHGEF15	CORT	B2M	WWC1	ASS1	CNIH3	PATL2	TPPP3	ST6GALNAC2	CLIC1	OPN3
Zhang X, et al(2019)_Macrophage	COLEC12	TNFRSF11A	MRC1	RUNX1	SIRPG	DCLRE1C	GAS6	PIK3AP1	LYN	SIRPB1	SIRPA	LGMN	RREB1	IKZF1	AOAH	WDFY4	MAF	HPGDS	PNPLA7	TGFBR2	ABCA9	BANK1	STARD8	TNFAIP8	UNC93B1	DAB2	FLI1	RBM47	P2RX7	F13A1	DOCK2	SNX2	TBXAS1	SLC9A9	STAB1	EHD4	P2RY12	CTSB	ARHGAP15	RBPJ	DDX60	FYB1	APOE	CD84	INPP5D	DOCK8	CSF1R
Zhang X, et al(2019)_Martinotti cell	CDH7	ANO3	RASL11A	CDH22	TIMP3	FOXRED2	HOPX	ZDHHC18	SLC30A3	KCNK13	LAMA4	SNX8	UNC13C	HDAC4	ATP2B4	HPSE	SIRT4	IL34	RELN	LIPA	SGCD	CAPN5
Zhang X, et al(2019)_Mature olfactory sensory neuron	OMP
Zhang X, et al(2019)_Microglial cell	SIRPG	RUNX1	CYTH4	PTGS1	ADAP2	LY86	SKAP2	PIK3AP1	LYN	C4orf19	MYO1F	VAV1	IKZF1	RREB1	SERINC3	SIRPB1	SIRPA	LAPTM5	LGMN	APBB1IP	CD53	UNC93B1	TGFBR1	AIF1	FLI1	MAFB	PLD4	TREM2	TBXAS1	ITGAM	HPGDS	RASGRP3	HPGD	CD37	ABCA9	HEXB	OLFML3	RNASE4	MPEG1	DOCK2	LPCAT2	ABI3	ARSB	SLCO2B1	TGFBR2	CD33	SIGLEC6	IRF8	FYB1
Zhang X, et al(2019)_Mural cell	COLEC12	IGF2	SLC19A1	NDUFA4L2	MGP	ACTA2	S1PR3	MYL9	ASPN	RBPMS	PLN	TM4SF1	GJA4	ARHGAP29	CALD1	ZIC1	CRIP1	PERP	CP	HSPB1	BGN	PHLDB2	ECM2	FILIP1L	IFITM1	MYO1B	HIGD1B	TAGLN	IFITM1	SLC6A20	KCNJ8	SERPING1	P2RY14	VTN	IGFBP7	LMOD1	RGS4	RGS5	GJC1	PDGFRB	MYH11	NBL1	PCOLCE	MYLK	SLC38A11	IFITM1
Zhang X, et al(2019)_Neural stem cell	SOX2	GFAP	SOX9	THRSP	SLC1A3	APOE
Zhang X, et al(2019)_Neuroblast	CELF4	FOXC1	MEIS2	CRMP1	SOX5	OLFM1	DLX5	STMN2	DLX1	DLX6	BTG1	DCX	FXYD6	PFN2	POU3F3	DCHS1	CCND2	DLX2	DBN1
Zhang X, et al(2019)_Neuron	FBXL16	TTC3	CELF4	S100B	PCSK1N	SNAP25	CAMK2B	RTN1	NRSN1	GNG13	BEX1	RAB3C	CPLX2	NEFL	NRGN	RPH3A	MAP1A	MAP1B	ATP1A3	CNIH2	HAP1	STMN2	BEX2	STMN3	SYT1	ARF3	HPCAL4	MAP2	UNC13C	MYT1L	ATP1B1	DYNLL2	KIF5A	SCG2	CHD3	CAMK2A	AGAP2	GAP43	NCDN	CTXN1	LY6H	SNRPN	RASGEF1A	CAMK2N1	SEZ6	KIF5C
Zhang X, et al(2019)_O cell	OLIG1	SOX10	KCNA6	KCNA1	GAL3ST1	MAG	MOG	ASPA	CLDN11	MOBP
Zhang X, et al(2019)_Olfactory ensheathing glia	LHFPL6	STARD13	FOXO1	SPATA13	ZBTB7C	C4orf19	APCDD1	PRIMA1	RREB1	GRIN3A	BMP7	SLC27A1	TNFRSF19	CPNE8	NOTCH2	PLP1	MYBPC1	ADAMTSL1	ROR1	PLCE1	COL27A1	FABP7	PHLDB2	LAMA4	IGF1	AFAP1L2	SNTB1	PTN	PDE4B	SMOC1	FAT1	SASH1	YAP1	PTPN13	BCAR3	BNC2	USP54	ST6GAL1	COL5A2	ADAM12	MXI1	GSAP	LRIG1	FRZB	LAMC1	COL23A1	LEF1	ATP1A2
Zhang X, et al(2019)_Olfactory sensory neuron	CNGA4	GNAL	NEUROG1	CNGB1	ANO2	NCAM1	OMP	ADCY3
Zhang X, et al(2019)_Oligodendrocyte	MBP	OLIG1	STMN4	SOX10	PDLIM2	SMCO3	SLC12A2	TMEM151A	GALNT6	MOG	TSPAN2	PLEKHH1	APOD	GJB1	OPALIN	GSN	ENPP2	CCP110	TUBB4A	NDRG1	PLP1	PTGDS	FA2H	TMEM125	GPR37	MAG	TTLL7	UGT8	JOSD2	GJC3	TMEFF2	GRB14	ASPA	S1PR5	TMEM88B	CLDN11	EFNB3	GJC2	CNTN2	ERMN	PEX5L	LGI3	PPP1R14A	EVI2A	TNFAIP6	TF	LPAR1	TRIM59	HAPLN2
Zhang X, et al(2019)_Oligodendrocyte precursor cell	PCDH11Y	NOVA1	DSCAM	SLC1A1	TMEM255B	NXPH1	SUSD5	SPON1	KIF13A	SOX10	XYLT1	LRRN1	OLIG1	TNS3	OLIG2	BRINP1	ABTB2	SEMA5A	BCAS1	MYT1	ARHGAP31	CHST11	MMP16	CNTN1	EMID1	GRIA4	TMEM132D	PCDH11X	SEMA5B	CSPG4	RLBP1	TSPAN6	PTPRE	SLC9A9	PTPRZ1	ENPP2	GJC3	CDO1	DOCK1	KCNIP3	SLC35F1	TOX	CACNG4	TPM1	PDE1B	PDGFRA	KANK1	SNX25	VCAN
Zhang X, et al(2019)_Precursor cell	NEUROG1	NEUROD1
Zhang X, et al(2019)_Progenitor cell	ASCL1
Zhang X, et al(2019)_Quiescent neural stem cell	S100B	NTSR2	CLU	HTRA1	NTM	SOX9	ALDOC	MFGE8	ATP1A2
Zhang X, et al(2019)_Smooth muscle cell	COL4A2	ITIH5	COL4A1	VSTM4	ITGA1	PALD1	ADAP2	DOCK6	MYH9	DLC1	CALD1	STARD8	SNTB1	PLCE1	LAMB1	EDNRA	UACA	EGFLAM	ATP13A5	RBPMS	LAMA2	ARHGAP42	PDE5A	PHLDB2	EPAS1	ETS1	ANO1	LAMA4	ATP1A2	SLC16A12	ABCC9	IGFBP7	TNS1	PDE8B	RGS5	RAPGEF5	GJC1	COBLL1	TRPC3	MYO1B	SLC38A11	NOTCH3	SLC6A20	NID1	PDGFRB
Zhang X, et al(2019)_Type I spiral ganglion neuron	ADRA1D	USPL1	MIPEP	FHOD3	FGF9	HSPH1	THOC1	LHFPL6	GART	OSBPL1A	MPPE1	USP14	MRPS6	SERP2	TBC1D4	CERK	KCNS1	PSMG3	OSBP2	SMPX	IRS2	SEH1L	MOB2	MYO16	USP6NL	NDFIP2	PIP4K2A	SERTM1	GZF1	RIOK3	MORC3	DIP2A	ENTPD6	RCBTB1	PPP1R16B	CCBE1	GPCPD1	SLC7A1	LRCH1	SPATA13	FAM20C	TTC39B	ADAP1	PNPLA3	INPP5J	ZNF24	SUN2	PIM3	ZNF397
Zhang X, et al(2019)_Type IA spiral ganglion neuron	PCDH20	MAPK4	MBD2	GET1-SH3BGR	PAXBP1	SYNDIG1	SERTM1	DCLK1	ADAMTS5	TTC38	CDH22	SYNGR1	COL4A2	MYO1E	SNTA1	DERA	NRDE2	CLDN23	ASAP2	KCNIP4	FRAT1	TIAM1	CHRNA4	SLC15A5	PCED1B	LMCD1	RGS6	CYP46A1	RASSF8	POFUT1	NFIB	L3HYPDH	GXYLT2	MTURN	FRMD5	SH3BGR	UPP1	LRRC4C	LRFN2	ELOVL5	ARHGDIG	HMOX1	NHSL2	SH3BGRL	GHR	PDE3B	ALPK2	ARHGAP19-SLIT1	ARHGAP19
Zhang X, et al(2019)_Type IB spiral ganglion neuron	LGALS1	ANKRD16	KCNQ1	RUNX1	ZADH2	HTR2C	ENO1	PLS3	BTBD9	SDC4	KCNMB2	CFAP161	EZR	CALB1	RASGRP2	PPM1D	TRMT61A	TPBGL	SEMA3E	RBM20	KCND2	COL19A1	CX3CL1	EDIL3	UBXN2B	BCAM	APEX2	ANXA5	LRRC52	RYR3	SLC29A3	IFIT1B	PPFIBP2	SEMA3D	CDH23	SESTD1	WSCD1	SPATS2L	TMPRSS4	LYPD6	LRRC7	TTN	MGAT5B	HCRTR2
Zhang X, et al(2019)_Type IC spiral ganglion neuron	MRPS6	SERP2	DACH1	POU4F1	PCDH9	NALCN	PCSK2	ELFN2	CHST9	DCC	TMEM47	EVA1C	TRIOBP	CD164L2	MAGI1	TIMP3	PPP1R3B	DIRAS2	GLCE	ESPN	NRP1	ATP11A	HOPX	LUZP2	GPX8	MYOM3	FUT8	SLIT2	CDH8	EMB	CRTAC1	KCNK3	CDH4	ROBO1	GGACT	TMEM117	PRRT2	RGS12	TPO	PCBD1	PRR15	NMRK1	HRH3	CYTH3	SEMA3A	FMN1	ROBO2	PCSK5	ISLR2
Zhang X, et al(2019)_Type II spiral ganglion neuron	GTF3A	PCDH20	TBL1Y	DONSON	RWDD2B	MTCL1	SIK1B	DOK6	ITGA9	TAX1BP3	PTCHD1	DGKH	STARD13	AGPAT3	RRBP1	PIM2	TMPRSS3	TBC1D22A	FLRT3	GATA3	PALM	CNKSR2	PCDH17	SLC35A2	HMGN1	ITSN1	PTPN5	PLA2G6	NUBPL	GABPA	SIK1	UBASH3A	PPEF1	TMEM241	PARD6G	SUSD5	FLYWCH2	MC4R	PISD	ADARB2	WDR90	APOBEC1	ASL	TSSK6	FOXJ2	PNRC2	JDP2	ZFYVE1	TEX33
Zhang X, et al(2019)_Ventral otocyst	LFNG	NTF3	OTX2	SOX2	FBXO2	GLI1	OTOL1	OTX1	HES1	HEY2	PAX2	FZD8	TRPM3
Frigerio et al(2019)_H1M/H2M	CX3CR1	TMEM119	P2RY12
Frigerio et al(2019)_TRM	HLA-DQB1	GPNMB	DKK2	CTSB	CTSD	CD74	SPP1
Frigerio et al(2019)_ARM	CST7	CLEC7A	ITGAX
Frigerio et al(2019)_IRM	IFIT3	IFIT2	IRF7	IFITM1
Jiang J et al (2020)_Astrocytes	GFAP	EAAT1	AQP4	LCN2	GJA1	SLC1A2	FGFR3	NKAIN4
Jiang J et al (2020)_Endothelial cells	FLT1	CLDN5	VTN	ITM2A	VWF	FAM167B	BMX	CLEC1B
Jiang J et al (2020)_Excitatory neurons	SLC17A6	SLC17A7	NRGN	CAMK2A	SATB2	COL5A1	SDK2	NEFM
Jiang J et al (2020)_Inhibitory neurons	SLC32A1	GAD1	GAD2	TAC1	PENK	SST	NPY	MYBPC1	PVALB	GABBR2
Jiang J et al (2020)_Microglia	IBA-1	P2RY12	CSF1R	CD74	C3	CST3	HEXB	C1QA	CX3CR1	AIF-1
Jiang J et al (2020)_Oligodendrocyte precursor cells	VCAN	CSPG4	PDGFRA	SOX10	NEU4	PCDG15	GPR37L1	C1QL1	CDO1	EPN2
Jiang J et al (2020)_Oligodendrocytes	OLIG2	MBP	MOBP	PLP1	MOG	CLDN11	MYRF	GALC	ERMN	MAG
Jiang J et al (2020)_Pericytes	AMBP	HIGD1B	COX4I2	AOC3	PDE5A	PTH1R	P2RY14	ABCC9	KCNJ8	CD248
Olah M etal(2020)_cluster1	EIF3L	MS4A6A	C1orf162	NINJ1	FCGR3A	PDIA4	ADORA3	TMEM176B	CDK2AP2	PDIA6	TNFAIP8L2	CYP27A1	CYTL1	C17orf89	ABI3	CACYBP	FAM212A	P4HA1	SERPINA1	A1BG	FKBP4	TIFA	EIF4EBP1	MS4A4A	TMEM176A	FPR1	NME2	GPNMB	PLTP	TNFSF12	HSPA5	CPVL	PILRA	GIMAP1	DEGS1	ASAH1	TREM2	SLC50A1	ABHD3	VSIG4	EBI3	COMT	CFD	ARL6IP5	APOC4-APOC2	FCGR2A	FBXL15	TMEM150A	CD9
Olah M etal(2020)_cluster2	NEAT1	ARHGAP24	PNISR	POLR2J3	C3	LPAR6	SORL1	SLC25A37	SLC1A3	MS4A6A	DENND3	ATM	MEF2C	XIST	RBM6	ADAM28	N4BP2L2	NKTR	RHBDF2	A2M	LUC7L3	NAV3	RSRP1	THUMPD3-AS1	MDM4	UPF2	TLN2	ITPR2	STAB1	ITGAM	ADGRG1	ARGLU1	ST6GAL1	GIMAP4	CHD9	KMT2E	ELMO1	SON	MYO1F	INPP5D	ABR	CSF3R	IL17RA	RBM39	ZEB2	PADI2	RBM25	CCND1	FCGBP
Olah M etal(2020)_cluster3	RHOB	HSPB1	GADD45B	HSPE1	ADM	HIST2H2BE	H3F3B	NEAT1	HIST1H1C	RGS16	SOX4	SAT1	CTA-29F11.1	CEBPD	BTG1	CD69	CXCR4	FOSB	RNU12	HIST2H2BF	BTG2	TRA2B	HIST1H2BN	ZFP36L1	HSPA8	S100A9	H1FX	CDKN1A	IFRD1	HIST1H4E	HERPUD1	HIST1H2AE	FCGR3A	TPI1	FAM46A	HIF1A-AS2	HIST3H2A	HSP90AB1	TSC22D3	HAMP	MAFB	BCAS2	MYLIP	PTCH2	ZFP36L2	CYCS	VMP1	LDHA	S100A8
Olah M etal(2020)_cluster4	B2M	IFITM3	IFIT3	IFIT1	MTRNR2L1	XAF1	MX1	MTRNR2L12	TIPIN	GMFB	APOE	TTLL7	GPR85	SBF2	CXCL14	IRF7	ZNF302	NHSL2	NACA2	MTRNR2L3	CTD-2246P4.1	CTD-2090I13.1	TYW5	NBEAL1	IFIT2	ZNF843	EIF2AK2	PLAC8	APOC1	RBM6	MT2A	LGALS3BP	FOXP1	GIMAP4	MS4A6A	OAS3	KCNJ3	BST2	UBE2L6	MX2	SIGLEC1	S1PR3	PARP14	ANXA2	SPP1	OAS1	GREM1	PARP9	ZNF90
Olah M etal(2020)_cluster5	EGR3	OLR1	AC069363.1	CCL8	KDM6B	EGR1	C3AR1	HBEGF	NAB2	ZFP36	SAT1	GPX1	GPR183	OTUD1	ARID5B	FAM118A	TRIB1	IER3	HNRNPA1	SKIL	MT2A	BTG2	SOCS3	WSB1	DDX5	NRROS	SPTLC2	CD69	ARID5A	ZNF812P	BEND7	BTG3	LIMS1	KLF10	RHEB	B3GNT5	NR4A2	POLR2J3	LYVE1	ITM2B	RAB1A	EIF4E	ABL2	GPR34	SERPINB9	FCGR1B	PLK3	KLF6	SERTAD1
Olah M etal(2020)_cluster6	SERPINE1	SGK1	EGR2	ARHGAP24	RGS1	TFRC	EGR1	RHOB	POLR2J3	WSB1	SAT1	CH17-373J23.1	KCNMB1	EGR3	SLCO2B1	PLCG2	GPX1	KLF6	NKTR	XIST	INPP5D	MYO1F	RSRP1	PLD4	CCNL1	CSF3R	SRSF5	ACY3	SRGAP2	PDK4	FGD2	CSF2RA	ELMO1	GSTM2	MDM4	SRGAP2B	LGMN	SELPLG	CELF2	FRMD4A	ANKRD44	P2RY13	ZFP36L1	OLFML3	PLCB2	DOCK4	RIN2	SUSD6	PTGS2
Olah M etal(2020)_cluster7	CD74	HLA-DRA	HLA-DRB1	ARHGAP24	ITM2B	HLA-DPA1	CD68	LPAR6	RSRP1	HLA-DPB1	OLFML3	FCGR3A	C1QC	KCNMB1	HLA-DQA1	GIMAP4	HLA-DQB1	HLA-C	SRGAP2B	CYBA	C1QB	PLD4	FRMD4A	MS4A6A	A2M	FOLR2	P2RY13	EVL	BLNK	C1QA	HLA-DMA	ANKRD44	DOCK8	SELPLG	CX3CR1	LGMN	C1orf56	ZFP36L2	PLAT	P2RY12	YWHAH	ACY3	CSF2RA	NPC2	NINJ1	TREM2	ERV3-1	BCO2	CCND1
Olah M etal(2020)_cluster8	FTL	TMSB4X	RPLP1	RPL41	RPS4X	RPL10	RPL21	RPS27A	RPS12	RPS2	RPS18	FTH1	RPL13A	TMSB10	EEF1A1	RPS3A	RPL13	RPS29	RPS14	RPLP2	RPS6	RPL18A	RPS27	RPL23A	RPS19	RPL19	RPL27A	RPL37A	RPS15	RPL35	RPL31	RPL32	RPL3	RPS3	RPL7	RPL8	GAPDH	ATP5E	RPL26	EEF1B2	RPS23	RPS25	EIF1	RPL11	RPS24	RPS17	RPL35A	RPL27	RPS15A
Olah M etal(2020)_cluster9	STMN1	HMGB2	KIAA0101	HIST1H4C	TYMS	H2AFZ	PCNA	UBE2C	TK1	AURKB	HMGN2	MKI67	TOP2A	CENPF	TUBB	ZWINT	SMC4	BIRC5	CLSPN	NUSAP1	H2AFV	PTTG1	RRM2	H2AFX	FAM111A	TUBA1B	CENPM	APOLD1	EZH2	TMEM106C	GTSE1	CDK1	PRC1	CKS1B	TCF19	PTMA	SLC25A37	CDCA3	HELLS	C21orf58	ORC6	S100A4	HMGB1	S100A8	HMMR	UBE2T	CCDC34	DONSON	CENPU
[truncated: 206 more columns]
