# Supplementary material for: Prognostic Features of the Tumor Immune Microenvironment in Glioma and Their Clinical Applications: Analysis of Multiple Cohorts
Source: Front Immunol. 2022 May 23;13:853074. doi: 10.3389/fimmu.2022.853074 (PMC9168240; doi:10.3389/fimmu.2022.853074)
Supplement: Supplementary file 6 [file Table_2.xls]

## Sheet: unicoxzz
Table S2. The hazard ratio (HR), 95% confidence interval (CI) and P-value results of these 142 signatures.
Signature	coef	exp(coef)[HR]	se(coef)	Z[coef/se]	Pr(>|Z|)[pval]	lower.95	upper.95	Likelihood ratio test	Wald test	Log rank test
Bindea G, et al(2013)_Bcells	-0.0752843	0.92748	0.024608	-3.05934	0.00221822	0.883808	0.973309	0.00205049	0.00221822	0.00221243
Bindea G, et al(2013)_Tcm	-0.176816	0.837934	0.0243282	-7.26797	3.64937e-13	0.798917	0.878856	2.16958e-13	3.64937e-13	3.65186e-13
Bindea G, et al(2013)_Tem	-0.137467	0.871563	0.0256178	-5.36608	8.04654e-08	0.828882	0.916441	7.00924e-08	8.04654e-08	8.19493e-08
Bindea G, et al(2013)_Th2cells	0.335296	1.39835	0.0250734	13.3726	8.74379e-41	1.3313	1.46879	4.05303e-41	8.74379e-41	1.30713e-40
Bindea G, et al(2013)_TFH	-0.112776	0.893351	0.0221386	-5.0941	3.50399e-07	0.855416	0.932967	5.23063e-07	3.50399e-07	3.50547e-07
Bindea G, et al(2013)_Th17cells	0.0917786	1.09612	0.0253625	3.61868	0.00029611	1.04297	1.15199	0.000292083	0.00029611	0.000297723
Bindea G, et al(2013)_CD8Tcells	-0.104381	0.900882	0.0252389	-4.13572	3.53848e-05	0.857402	0.946567	3.49346e-05	3.53848e-05	3.57987e-05
Bindea G, et al(2013)_Tgd	-0.12844	0.879467	0.0211575	-6.07066	1.27386e-09	0.843743	0.916703	3.62364e-08	1.27386e-09	3.56989e-09
Bindea G, et al(2013)_NKcells	0.259017	1.29566	0.0251412	10.3025	6.86787e-25	1.23336	1.3611	5.6528e-25	6.86787e-25	6.66713e-25
Bindea G, et al(2013)_NKCD56dimcells	0.132917	1.14216	0.024927	5.33226	9.69986e-08	1.0877	1.19934	1.03487e-07	9.69986e-08	9.63167e-08
Bindea G, et al(2013)_iDC	0.161163	1.17488	0.024057	6.69922	2.09542e-11	1.12077	1.2316	9.24423e-12	2.09542e-11	2.29983e-11
Bindea G, et al(2013)_aDC	0.235864	1.266	0.0242261	9.73596	2.11808e-22	1.20729	1.32757	4.38196e-22	2.11808e-22	2.95381e-22
Bindea G, et al(2013)_pDC	-0.157467	0.854305	0.0252324	-6.24067	4.35697e-10	0.813083	0.897616	3.18085e-10	4.35697e-10	4.27341e-10
Bindea G, et al(2013)_Eosinophils	0.201861	1.22368	0.025821	7.8177	5.37963e-15	1.16329	1.2872	9.27411e-15	5.37963e-15	5.65202e-15
Bindea G, et al(2013)_Macrophages	0.418646	1.5199	0.0262389	15.9552	2.62296e-57	1.44371	1.60011	2.65135e-60	2.62296e-57	3.36597e-56
Bindea G, et al(2013)_Neutrophils	0.303912	1.35515	0.0239125	12.7093	5.2503e-37	1.2931	1.42017	4.07684e-36	5.2503e-37	2.2649e-36
Bindea G, et al(2013)_SW480cancercells	0.289664	1.33598	0.0258584	11.2019	3.98887e-29	1.26996	1.40543	1.66174e-30	3.98887e-29	4.76089e-29
Bindea G, et al(2013)_Normalmucosa	0.413612	1.51227	0.0265998	15.5494	1.60529e-54	1.43545	1.5932	4.64511e-58	1.60529e-54	8.10192e-54
Bindea G, et al(2013)_Bloodvessels	0.178317	1.1952	0.0246135	7.24468	4.33474e-13	1.13891	1.25428	1.06697e-13	4.33474e-13	4.90533e-13
Bindea G, et al(2013)_Lymphvessels	0.461766	1.58687	0.0276781	16.6834	1.72974e-62	1.50308	1.67534	8.48905e-69	1.72974e-62	2.13349e-60
Wolf D et al(2014)_ER	-0.105351	0.900009	0.0223556	-4.71251	2.44689e-06	0.861425	0.94032	3.07121e-06	2.44689e-06	2.438e-06
Wolf D et al(2014)_Dev/Basal	0.338483	1.40282	0.0263558	12.8428	9.43737e-38	1.33219	1.47719	5.42819e-40	9.43737e-38	6.81709e-38
Wolf D et al(2014)_Immune	0.264026	1.30216	0.0246077	10.7294	7.40767e-27	1.24085	1.3665	2.15558e-26	7.40767e-27	6.73536e-27
Wolf D et al(2014)_Immune	0.192428	1.21219	0.0248187	7.75336	8.94944e-15	1.15464	1.27261	1.97829e-14	8.94944e-15	8.45156e-15
Wolf D et al(2014)_ERBB2	0.0881404	1.09214	0.0255759	3.44623	0.000568477	1.03874	1.14828	0.000549863	0.000568477	0.000569966
Wolf D et al(2014)_Mixed	0.47462	1.6074	0.0270656	17.5359	7.61877e-69	1.52436	1.69497	1.84721e-74	7.61877e-69	1.32455e-67
Wolf D et al(2014)_ECM/Dev/Immune	0.0775472	1.08063	0.0237805	3.26095	0.00111038	1.03142	1.13219	0.000982488	0.00111038	0.00111282
Wolf D et al(2014)_ECM	0.39819	1.48913	0.0256953	15.4966	3.65761e-54	1.41599	1.56604	1.03971e-55	3.65761e-54	7.74562e-53
Wolf D et al(2014)_Prilif	0.443145	1.5576	0.0251237	17.6385	1.24621e-69	1.48276	1.63622	1.04514e-69	1.24621e-69	3.23058e-71
Miao Y, et al(2020)_CD8_naive	0.0671128	1.06942	0.0251681	2.66659	0.00766258	1.01794	1.12349	0.00747455	0.00766258	0.00767942
Miao Y, et al(2020)_Exhausted	0.224185	1.2513	0.0245893	9.1172	7.70922e-20	1.19243	1.31309	2.1087e-19	7.70922e-20	6.64658e-20
Miao Y, et al(2020)_Tr1	0.105276	1.11102	0.0249829	4.21393	2.5096e-05	1.05793	1.16677	2.91008e-05	2.5096e-05	2.50893e-05
Miao Y, et al(2020)_nTreg	0.144682	1.15567	0.0244863	5.90871	3.44794e-09	1.10152	1.21249	4.7584e-09	3.44794e-09	3.40792e-09
Miao Y, et al(2020)_Th1	0.16011	1.17364	0.0249804	6.40942	1.46076e-10	1.11756	1.23253	1.66515e-10	1.46076e-10	1.445e-10
Miao Y, et al(2020)_Th2	0.351579	1.42131	0.0245002	14.35	1.0652e-46	1.35467	1.49123	4.39584e-46	1.0652e-46	1.00786e-46
Miao Y, et al(2020)_Th17	0.242295	1.27417	0.025216	9.60875	7.34332e-22	1.21273	1.33872	2.96087e-22	7.34332e-22	1.15435e-21
Miao Y, et al(2020)_Tfh	0.0972027	1.10208	0.0241364	4.02722	5.64392e-05	1.05116	1.15547	6.88103e-05	5.64392e-05	5.649e-05
Miao Y, et al(2020)_Central_memory	-0.173692	0.840556	0.026285	-6.60803	3.89472e-11	0.798349	0.884994	2.06326e-11	3.89472e-11	4.06762e-11
Miao Y, et al(2020)_Effector_memory	0.0778612	1.08097	0.0243037	3.20367	0.00135687	1.03069	1.13371	0.00149776	0.00135687	0.00135687
Miao Y, et al(2020)_NKT	0.0777835	1.08089	0.0257918	3.01583	0.00256278	1.02761	1.13693	0.00258931	0.00256278	0.00256258
Miao Y, et al(2020)_MAIT	0.170887	1.18636	0.0249997	6.83558	8.16729e-12	1.12963	1.24593	9.56054e-12	8.16729e-12	8.20102e-12
Miao Y, et al(2020)_DC	0.14215	1.15275	0.0243051	5.84857	4.95808e-09	1.09912	1.20899	5.52401e-09	4.95808e-09	5.11327e-09
Miao Y, et al(2020)_Bcell	-0.0723233	0.93023	0.0250968	-2.88177	0.00395445	0.88558	0.977131	0.00377116	0.00395445	0.00395405
Miao Y, et al(2020)_Monocyte	0.203245	1.22537	0.024731	8.21826	2.06473e-16	1.16739	1.28623	4.9864e-16	2.06473e-16	2.04421e-16
Miao Y, et al(2020)_Macrophage	0.247283	1.28054	0.0248164	9.96449	2.17982e-23	1.21975	1.34437	1.03178e-23	2.17982e-23	2.67763e-23
Miao Y, et al(2020)_NK	0.055233	1.05679	0.0253545	2.17843	0.029374	1.00555	1.11063	0.029694	0.029374	0.0293759
Miao Y, et al(2020)_Neutrophil	0.201072	1.22271	0.0239134	8.40835	4.15816e-17	1.16673	1.28138	2.10607e-16	4.15816e-17	6.03435e-17
Miao Y, et al(2020)_Gamma_delta	0.302534	1.35328	0.0242103	12.4961	7.84414e-36	1.29057	1.41905	2.34002e-34	7.84414e-36	3.95161e-36
Miao Y, et al(2020)_CD4_T	-0.0927471	0.911424	0.0246377	-3.76445	0.000166919	0.868458	0.956516	0.00015655	0.000166919	0.000166899
Miao Y, et al(2020)_CD8_T	-0.155506	0.855982	0.0250469	-6.20859	5.34608e-10	0.814976	0.899051	4.33824e-10	5.34608e-10	5.55312e-10
Newman A, et al(2015)_B.cells.ive	-0.0634023	0.938566	0.0247656	-2.56009	0.0104644	0.894096	0.985247	0.00979358	0.0104644	0.0104492
Newman A, et al(2015)_T.cells.CD8	0.0601334	1.06198	0.0245756	2.44687	0.0144102	1.01204	1.11438	0.0150535	0.0144102	0.0144149
Newman A, et al(2015)_T.cells.CD4.ive	0.0682504	1.07063	0.024635	2.77046	0.00559764	1.02017	1.1236	0.0059736	0.00559764	0.00560087
Newman A, et al(2015)_T.cells.CD4.memory.resting	0.10842	1.11452	0.0240517	4.50779	6.5505e-06	1.0632	1.16831	8.48939e-06	6.5505e-06	6.5796e-06
Newman A, et al(2015)_T.cells.CD4.memory.activated	0.161403	1.17516	0.0244078	6.61277	3.7719e-11	1.12026	1.23274	6.86216e-11	3.7719e-11	3.79245e-11
Newman A, et al(2015)_T.cells.follicular.helper	0.0946095	1.09923	0.0241733	3.91381	9.08509e-05	1.04836	1.15256	0.000108827	9.08509e-05	9.08919e-05
Newman A, et al(2015)_T.cells.regulatory..Tregs.	0.0571638	1.05883	0.0249933	2.28716	0.0221865	1.00821	1.11199	0.0230196	0.0221865	0.0221951
Newman A, et al(2015)_T.cells.gamma.delta	0.0556697	1.05725	0.0246383	2.25948	0.0238535	1.00741	1.10956	0.0247992	0.0238535	0.0238629
Newman A, et al(2015)_NK.cells.activated	0.0801448	1.08344	0.0246092	3.2567	0.00112715	1.03243	1.13698	0.00120765	0.00112715	0.00112684
Newman A, et al(2015)_Monocytes	0.221748	1.24826	0.0245163	9.04491	1.49794e-19	1.18969	1.3097	2.84216e-19	1.49794e-19	1.5134e-19
Newman A, et al(2015)_Macrophages.M0	0.388535	1.47482	0.0251348	15.458	6.65989e-54	1.40392	1.54929	5.92575e-54	6.65989e-54	5.94376e-53
Newman A, et al(2015)_Macrophages.M1	0.247066	1.28026	0.0244441	10.1074	5.12376e-24	1.22037	1.34309	1.35566e-23	5.12376e-24	4.87278e-24
Newman A, et al(2015)_Macrophages.M2	0.251185	1.28555	0.0241674	10.3936	2.65245e-25	1.22608	1.34791	1.38833e-25	2.65245e-25	3.0946e-25
Newman A, et al(2015)_Dendritic.cells.resting	0.243859	1.27616	0.0240455	10.1416	3.61145e-24	1.21742	1.33775	8.23939e-24	3.61145e-24	3.46918e-24
Newman A, et al(2015)_Dendritic.cells.activated	0.265194	1.30368	0.0244662	10.8392	2.24366e-27	1.24264	1.36772	2.70714e-27	2.24366e-27	2.81188e-27
Newman A, et al(2015)_Mast.cells.activated	0.100573	1.1058	0.0250142	4.02063	5.80418e-05	1.0529	1.16137	6.10803e-05	5.80418e-05	5.8396e-05
Newman A, et al(2015)_Neutrophils	0.258067	1.29443	0.0239665	10.7678	4.88555e-27	1.23503	1.35668	8.04338e-26	4.88555e-27	7.78697e-27
Bagaev A, et al(2021)_MHCI	0.139752	1.14999	0.024893	5.6141	1.97586e-08	1.09523	1.20749	1.64503e-08	1.97586e-08	1.93734e-08
Bagaev A, et al(2021)_MHCII	0.16812	1.18308	0.0251745	6.6782	2.41889e-11	1.12612	1.24292	1.11772e-11	2.41889e-11	2.26568e-11
Bagaev A, et al(2021)_Coactivation_molecules	0.115236	1.12214	0.0249401	4.62049	3.82826e-06	1.0686	1.17835	4.43805e-06	3.82826e-06	3.82237e-06
Bagaev A, et al(2021)_Effector_cells	0.114995	1.12187	0.0244147	4.71007	2.47634e-06	1.06945	1.17686	3.07305e-06	2.47634e-06	2.49098e-06
Bagaev A, et al(2021)_T_cell_traffic	0.13031	1.13918	0.0247087	5.27385	1.33592e-07	1.08533	1.19571	9.32789e-08	1.33592e-07	1.35573e-07
Bagaev A, et al(2021)_T_cells	0.12437	1.13244	0.0242965	5.11886	3.0739e-07	1.07977	1.18767	3.86502e-07	3.0739e-07	3.10623e-07
Bagaev A, et al(2021)_B_cells	-0.165599	0.847386	0.0261852	-6.32414	2.54645e-10	0.804993	0.892011	9.4144e-11	2.54645e-10	2.49362e-10
Bagaev A, et al(2021)_M1_sigtures	0.139176	1.14933	0.0253639	5.48717	4.08415e-08	1.09359	1.20791	4.73323e-08	4.08415e-08	4.06157e-08
Bagaev A, et al(2021)_Th1_sigture	-0.0851672	0.918359	0.0250519	-3.39963	0.000674761	0.874356	0.964576	0.000627779	0.000674761	0.000674517
Bagaev A, et al(2021)_Checkpoint_inhibition	0.104147	1.10976	0.0245335	4.2451	2.18499e-05	1.05766	1.16443	2.51862e-05	2.18499e-05	2.1852e-05
Bagaev A, et al(2021)_Treg	0.109034	1.1152	0.0244622	4.45723	8.3026e-06	1.06299	1.16997	1.03808e-05	8.3026e-06	8.34782e-06
Bagaev A, et al(2021)_T_reg_traffic	0.0575742	1.05926	0.0243781	2.36172	0.0181903	1.00984	1.1111	0.0187211	0.0181903	0.0182005
Bagaev A, et al(2021)_Neutrophil_sigture	0.0852418	1.08898	0.0247567	3.44318	0.000574927	1.0374	1.14312	0.000649897	0.000574927	0.000579889
Bagaev A, et al(2021)_Granulocyte_traffic	0.196113	1.21666	0.0251049	7.81173	5.64099e-15	1.15825	1.27803	1.00905e-14	5.64099e-15	8.58906e-15
Bagaev A, et al(2021)_MDSC	0.272374	1.31308	0.0246069	11.069	1.77296e-28	1.25125	1.37796	6.51554e-28	1.77296e-28	2.59095e-28
Bagaev A, et al(2021)_MDSC_traffic	0.235781	1.2659	0.0251171	9.38726	6.15794e-21	1.20509	1.32977	3.43854e-21	6.15794e-21	8.06627e-21
Bagaev A, et al(2021)_Macrophages	0.349965	1.41902	0.025449	13.7516	4.9786e-43	1.34997	1.49159	1.09175e-44	4.9786e-43	5.2575e-43
Bagaev A, et al(2021)_Macrophage_DC_traffic	0.219602	1.24558	0.0251663	8.72605	2.63719e-18	1.18563	1.30856	4.71959e-19	2.63719e-18	2.60735e-18
Bagaev A, et al(2021)_Th2_sigture	0.0539724	1.05546	0.0246438	2.1901	0.0285171	1.00569	1.10769	0.0290938	0.0285171	0.0285283
Bagaev A, et al(2021)_Protumor_cytokines	0.392299	1.48038	0.0253451	15.4783	4.86493e-54	1.40864	1.55578	1.49999e-52	4.86493e-54	8.38278e-54
Bagaev A, et al(2021)_CAF	0.409099	1.50546	0.0259815	15.7458	7.34472e-56	1.43072	1.58411	1.13584e-58	7.34472e-56	1.19659e-54
Bagaev A, et al(2021)_Matrix	0.524047	1.68885	0.0283551	18.4816	2.90403e-76	1.59755	1.78536	2.96032e-85	2.90403e-76	2.04642e-75
Bagaev A, et al(2021)_Matrix_remodeling	0.480743	1.61728	0.0256978	18.7076	4.29579e-78	1.53784	1.70082	9.71988e-79	4.29579e-78	5.76408e-76
Bagaev A, et al(2021)_Angiogenesis	0.2743	1.31561	0.0251195	10.9198	9.27139e-28	1.25241	1.382	4.16749e-29	9.27139e-28	1.98162e-27
Bagaev A, et al(2021)_Endothelium	0.247833	1.28125	0.0245778	10.0836	6.52805e-24	1.22099	1.34448	7.28366e-25	6.52805e-24	1.01751e-23
Bagaev A, et al(2021)_Proliferation_rate	0.434541	1.54425	0.0252733	17.1937	2.95995e-66	1.46962	1.62267	8.76641e-67	2.95995e-66	8.9368e-68
Bagaev A, et al(2021)_EMT_sigture	0.252529	1.28728	0.0255394	9.88784	4.70063e-23	1.22443	1.35335	1.36276e-23	4.70063e-23	5.62412e-23
Zhang X, et al(2019)_Astrocyte	-0.0514615	0.94984	0.0223366	-2.30391	0.0212279	0.909154	0.992347	0.0225694	0.0212279	0.021211
Zhang X, et al(2019)_Basket cell	0.0436914	1.04466	0.0221843	1.96947	0.0488988	1.00021	1.09108	0.048607	0.0488988	0.0489194
Zhang X, et al(2019)_Bergmann glial cell	0.0576052	1.0593	0.0232117	2.48173	0.0130747	1.01218	1.1086	0.0122781	0.0130747	0.0130783
Zhang X, et al(2019)_Cajal-Retzius cell	-0.0477748	0.953348	0.0226079	-2.11319	0.0345847	0.912027	0.996542	0.0352187	0.0345847	0.0345872
Zhang X, et al(2019)_CCK basket cell	0.0951412	1.09981	0.023837	3.99132	6.57056e-05	1.04961	1.15242	5.24617e-05	6.57056e-05	6.55109e-05
Zhang X, et al(2019)_Dorsal otocyst	-0.0807123	0.922459	0.022688	-3.55749	0.000374417	0.882338	0.964404	0.000429183	0.000374417	0.000373532
Zhang X, et al(2019)_Early intermediate precursor cell	0.189242	1.20833	0.0263216	7.1896	6.49794e-13	1.14758	1.27231	2.49205e-13	6.49794e-13	6.13391e-13
Zhang X, et al(2019)_Endothelial cell	0.166642	1.18133	0.0242434	6.87369	6.25635e-12	1.12651	1.23882	1.96038e-12	6.25635e-12	6.9745e-12
Zhang X, et al(2019)_Ependymal cell	0.250677	1.28489	0.0223827	11.1996	4.09746e-29	1.22975	1.34252	5.16081e-27	4.09746e-29	1.3241e-28
Zhang X, et al(2019)_Immature olfactory sensory neuron	0.115215	1.12211	0.0266598	4.32168	1.54847e-05	1.06499	1.18231	1.00247e-05	1.54847e-05	1.61383e-05
Zhang X, et al(2019)_Interneuron-selective cell	-0.0675154	0.934713	0.0224983	-3.00091	0.00269177	0.894392	0.976853	0.00279071	0.00269177	0.00269452
Zhang X, et al(2019)_Late activated neural stem cell	0.467289	1.59566	0.0267512	17.468	2.51352e-68	1.51416	1.68156	6.53974e-72	2.51352e-68	2.87125e-70
Zhang X, et al(2019)_Late neuroblast	0.18342	1.20132	0.0253085	7.24739	4.24876e-13	1.14318	1.26241	3.04833e-13	4.24876e-13	4.47215e-13
Zhang X, et al(2019)_Long-projecting GABAergic cell	0.125413	1.13362	0.0237568	5.27904	1.2986e-07	1.08204	1.18765	9.28047e-08	1.2986e-07	1.30044e-07
Zhang X, et al(2019)_Macrophage	0.134809	1.14432	0.0250982	5.37126	7.81893e-08	1.08939	1.20202	9.07371e-08	7.81893e-08	7.74364e-08
Zhang X, et al(2019)_Martinotti cell	-0.0584752	0.943202	0.0213213	-2.74258	0.00609591	0.904598	0.983452	0.00660585	0.00609591	0.0061079
Zhang X, et al(2019)_Microglial cell	0.195963	1.21648	0.0251915	7.77894	7.31363e-15	1.15788	1.27805	5.82212e-15	7.31363e-15	6.67872e-15
Zhang X, et al(2019)_Mural cell	0.358744	1.43153	0.0258965	13.853	1.21996e-43	1.36069	1.50607	1.08367e-46	1.21996e-43	5.94392e-43
Zhang X, et al(2019)_Neural stem cell	0.14168	1.15221	0.025256	5.60975	2.02616e-08	1.09656	1.21068	6.22311e-09	2.02616e-08	2.20288e-08
Zhang X, et al(2019)_Neuron	-0.167186	0.846042	0.025462	-6.5661	5.16509e-11	0.804857	0.889335	3.59629e-11	5.16509e-11	5.46979e-11
Zhang X, et al(2019)_O cell	-0.128585	0.879339	0.0265242	-4.84783	1.24817e-06	0.834793	0.926262	1.13199e-06	1.24817e-06	1.28846e-06
Zhang X, et al(2019)_Olfactory ensheathing glia	0.235458	1.26549	0.0258182	9.11985	7.52281e-20	1.20304	1.33117	7.39391e-21	7.52281e-20	7.73728e-20
Zhang X, et al(2019)_Olfactory sensory neuron	-0.205472	0.814263	0.0249195	-8.24541	1.64589e-16	0.775449	0.85502	1.51457e-16	1.64589e-16	1.64845e-16
Zhang X, et al(2019)_Oligodendrocyte precursor cell	-0.141595	0.867973	0.0229975	-6.15696	7.41547e-10	0.829718	0.907991	1.09415e-09	7.41547e-10	7.56687e-10
Zhang X, et al(2019)_Progenitor cell	-0.124143	0.883254	0.0254293	-4.88189	1.05076e-06	0.840311	0.928391	1.19602e-06	1.05076e-06	1.05086e-06
Zhang X, et al(2019)_Quiescent neural stem cell	-0.0676478	0.93459	0.0210917	-3.20732	0.00133977	0.896742	0.974034	0.00164392	0.00133977	0.00133171
Zhang X, et al(2019)_Smooth muscle cell	0.29351	1.34113	0.0253903	11.56	6.57405e-31	1.27602	1.40956	2.05206e-32	6.57405e-31	1.463e-30
Zhang X, et al(2019)_Type I spiral ganglion neuron	-0.110242	0.895618	0.0216653	-5.0884	3.61103e-07	0.858383	0.934468	4.54489e-07	3.61103e-07	3.68385e-07
Zhang X, et al(2019)_Type IA spiral ganglion neuron	0.0695195	1.07199	0.0234861	2.96003	0.00307611	1.02377	1.12249	0.00271888	0.00307611	0.00307182
Zhang X, et al(2019)_Type IC spiral ganglion neuron	-0.112249	0.893822	0.021751	-5.16063	2.46123e-07	0.856518	0.93275	3.2904e-07	2.46123e-07	2.47499e-07
Zhang X, et al(2019)_Type II spiral ganglion neuron	0.0606787	1.06256	0.0233633	2.59718	0.00939938	1.015	1.11234	0.00855881	0.00939938	0.00938613
Zhang X, et al(2019)_Ventral otocyst	0.142762	1.15346	0.0245317	5.8195	5.90249e-09	1.09931	1.21027	3.86207e-09	5.90249e-09	6.56768e-09
Frigerio et al(2019)_TRM	0.336929	1.40064	0.026486	12.721	4.51944e-37	1.32978	1.47527	1.94333e-41	4.51944e-37	5.07923e-37
Frigerio et al(2019)_ARM	0.152922	1.16523	0.0251307	6.08506	1.16449e-09	1.10923	1.22406	1.24029e-09	1.16449e-09	1.15366e-09
Frigerio et al(2019)_IRM	0.14141	1.1519	0.0248917	5.68102	1.33893e-08	1.09705	1.20949	9.53585e-09	1.33893e-08	1.3692e-08
Jiang J et al (2020)_Inhibitory neurons	-0.114492	0.891819	0.0247152	-4.63244	3.61385e-06	0.849648	0.936083	3.43316e-06	3.61385e-06	3.58264e-06
Jiang J et al (2020)_Microglia	0.0958488	1.10059	0.0237696	4.0324	5.52095e-05	1.05049	1.15308	3.72051e-05	5.52095e-05	5.4999e-05
Jiang J et al (2020)_Oligodendrocytes	-0.0863972	0.91723	0.0270534	-3.19358	0.00140521	0.869862	0.967177	0.00131197	0.00140521	0.00142679
Jiang J et al (2020)_Pericytes	0.0974558	1.10236	0.0238968	4.0782	4.5385e-05	1.05192	1.15522	4.09524e-05	4.5385e-05	4.56376e-05
Olah M etal(2020)_cluster1	0.305702	1.35758	0.0257099	11.8904	1.32746e-32	1.29086	1.42774	5.55949e-35	1.32746e-32	1.51143e-32
Olah M etal(2020)_cluster2	0.07066	1.07322	0.0254149	2.78026	0.00543147	1.02107	1.12803	0.00551783	0.00543147	0.00542695
Olah M etal(2020)_cluster3	0.410669	1.50783	0.0262677	15.634	4.27173e-55	1.43216	1.58749	9.95196e-58	4.27173e-55	7.33935e-55
Olah M etal(2020)_cluster4	0.316104	1.37177	0.025477	12.4074	2.38159e-35	1.30496	1.44201	4.11482e-37	2.38159e-35	5.12018e-35
Olah M etal(2020)_cluster5	0.247206	1.28044	0.0246069	10.0462	9.54866e-24	1.22015	1.34371	6.10927e-24	9.54866e-24	1.13678e-23
Olah M etal(2020)_cluster6	0.0859922	1.0898	0.0246933	3.48241	0.000496926	1.03831	1.14384	0.000511439	0.000496926	0.00049552
Olah M etal(2020)_cluster7	0.191302	1.21083	0.0246643	7.75625	8.74791e-15	1.15369	1.2708	3.12595e-15	8.74791e-15	7.86522e-15
Olah M etal(2020)_cluster9	0.467239	1.59558	0.0255017	18.3219	5.53752e-75	1.51779	1.67736	1.66658e-76	5.53752e-75	3.49544e-77
