# Supplementary material for: Prognostic Features of the Tumor Immune Microenvironment in Glioma and Their Clinical Applications: Analysis of Multiple Cohorts
Source: Front Immunol. 2022 May 23;13:853074. doi: 10.3389/fimmu.2022.853074 (PMC9168240; doi:10.3389/fimmu.2022.853074)
Supplement: Supplementary file 7 [file Table_3.xls]

## Sheet: Sheet1
Table S3. The multivariable Cox proportional hazards regression results of these 25 signatures.
Signature	coef
Bindea G, et al(2013)_TFH	0.998076
Bindea G, et al(2013)_pDC	0.930225
Bindea G, et al(2013)_Eosinophils	1.12556
Bindea G, et al(2013)_Neutrophils	1.16647
Bindea G, et al(2013)_Lymphvessels	1.03634
Wolf D et al(2014)_ER	0.957046
Wolf D et al(2014)_Dev_Basal	1.10647
Wolf D et al(2014)_Mixed	0.973927
Miao Y, et al(2020)_Th1	0.835445
Miao Y, et al(2020)_Central_memory	0.901758
Newman A, et al(2015)_Mast.cells.activated	0.880337
Bagaev A, et al(2021)_Protumor_cytokines	1.10362
Bagaev A, et al(2021)_Matrix	1.17652
Bagaev A, et al(2021)_Matrix_remodeling	1.04989
Zhang X, et al(2019)_Dorsal_otocyst	0.941653
Zhang X, et al(2019)_Early_intermediate_precursor_cell	1.0959
Zhang X, et al(2019)_Ependymal_cell	1.04479
Zhang X, et al(2019)_Immature_olfactory_sensory_neuron	1.08485
Zhang X, et al(2019)_Late_activated_neural_stem_cell	1.25374
Zhang X, et al(2019)_Olfactory_sensory_neuron	0.907615
Zhang X, et al(2019)_Oligodendrocyte_precursor_cell	0.819846
Jiang J et al (2020)_Oligodendrocytes	1.12057
Jiang J et al (2020)_Pericytes	0.92337
Olah M etal(2020)_cluster3	1.05693
Olah M etal(2020)_cluster9	1.14093
