# Supplementary material for: Prognostic Features of the Tumor Immune Microenvironment in Glioma and Their Clinical Applications: Analysis of Multiple Cohorts
Source: Front Immunol. 2022 May 23;13:853074. doi: 10.3389/fimmu.2022.853074 (PMC9168240; doi:10.3389/fimmu.2022.853074)
Supplement: Supplementary file 8 [file Table_4.xls]

## Sheet: Sheet1
Table S4. Comprehensive comparison between GMEFS and other glioma prognostic signatures in recent 2 years
Signature	Cohort resources	Total Cohorts	Training Samples	Signature
GMEFS	GEO (22), TCGA (2), CGGA, PCAWG	27	3486 (GEO, CGGA, PCAWG)	Gene-set (25)
Lin et al., 2020	TCGA (2), CGGA	3	929 (CGGA)	Gene (5)
Wu et al., 2020	TCGA, CGGA	2	73 (TCGA)	Gene (5)
Lin et al., 2020	TCGA, CGGA, GEO (1)	3	665 (TCGA)	Gene (4)
Tan et al., 2020	GEO (4), TCGA, CGGA	6	669 (TCGA)	Gene (6)
Lu et al., 2021	GEO (2), TCGA, CGGA	4	-	Gene (1)
Yu et al., 2021	GTEx, TCGA	2	84 (TCGA)	LncRNA (6)
Zhao et al., 2021	GTEx, TCGA (2)	3	-	Gene-set (1)
Zolotovskaia et al., 2021	TCGA (2), CGGA, other (1)	4	-	Gene-set (1)
Li et al., 2021	TCGA, CGGA, GEO (1)	3	486 (CGGA)	Gene (8)
